# Supplementary material for: Neoadjuvant immunotherapy in mismatch-repair-proficient colon cancers
Source: Nature. 2025 Oct 20;648(8094):726–35. doi: 10.1038/s41586-025-09679-4 (PMC12711568; doi:10.1038/s41586-025-09679-4)
Supplement: Supplementary file 4 — Immune and tumour-related gene sets for RNA sequencing analyses. [file 41586_2025_9679_MOESM4_ESM.xlsx]

## Sheet: Table S2a
Signature	Label	Class	Category	Immune_related	Stromal_related	Metabolic_related	Proliferation_cell_cycle	Geneset_size	Ref	DOI
Ayers_IFNg_expanded_signature	Ayers IFN-y exp	Signaling_pathway	Immune	Yes	No	No	No	18	Ayers et al. 2017	10.1172/JCI91190
Ayers_IFNg_signature	Ayers IFNy	Signaling_pathway	Immune	Yes	No	No	No	6	Ayers et al. 2017	10.1172/JCI91190
Ayers_T_cell_inflamed	Ayers T cell infl	Signaling_pathway	Immune	Yes	No	No	No	18	Ayers et al. 2017	10.1172/JCI91190
Antitumor_cytokines	Antitumour cytokines	Anti tumor microenvironment	Immune	Yes	No	No	No	6	Bagaev et al. 2021	https://doi.org/10.1016/j.ccell.2021.04.014
B_cells	B cells	Cell_type	Immune	Yes	No	No	No	13	Bagaev et al. 2021	https://doi.org/10.1016/j.ccell.2021.04.014
Checkpoint_molecules	Checkpoint molecules	Molecule_class	Immune	Yes	No	No	No	10	Bagaev et al. 2021	https://doi.org/10.1016/j.ccell.2021.04.014
Co_activation_molecules	Co activation mol	Antigen presentation	Immune	Yes	No	No	No	14	Bagaev et al. 2021	https://doi.org/10.1016/j.ccell.2021.04.014
Effector_cell_traffic	Effector cell traffic	Cell_type	Immune	Yes	No	No	No	9	Bagaev et al. 2021	https://doi.org/10.1016/j.ccell.2021.04.014
Effector_cells	Effector cells	Cell_type	Immune	Yes	No	No	No	12	Bagaev et al. 2021	https://doi.org/10.1016/j.ccell.2021.04.014
Granulocyte_traffic	Granulocyte traffic	Cell_type	Immune	Yes	No	No	No	9	Bagaev et al. 2021	https://doi.org/10.1016/j.ccell.2021.04.014
Immune_Suppression_by_Myeloid_Cells	Myeloid immune suppression	Cell_type	Immune	Yes	No	No	No	7	Bagaev et al. 2021	https://doi.org/10.1016/j.ccell.2021.04.014
M1_signature	M1 signature	Anti tumor microenvironment	Immune	Yes	No	No	No	9	Bagaev et al. 2021	https://doi.org/10.1016/j.ccell.2021.04.014
Macrophage_and_DC_traffic	Macrophage DC traffic	Tumor promotive immune infiltrate	Immune	Yes	No	No	No	8	Bagaev et al. 2021	https://doi.org/10.1016/j.ccell.2021.04.014
MHCI	MHCI	Antigen presentation	Immune	Yes	No	No	No	7	Bagaev et al. 2021	https://doi.org/10.1016/j.ccell.2021.04.014
MHCII	MHCII	Antigen presentation	Immune	Yes	No	No	No	9	Bagaev et al. 2021	https://doi.org/10.1016/j.ccell.2021.04.014
Myeloid_cells_traffic	Myeloid cells traffic	Cell_type	Immune	Yes	No	No	No	15	Bagaev et al. 2021	https://doi.org/10.1016/j.ccell.2021.04.014
Neutrophil_signature	Neutrophil signature	Cell_type	Immune	Yes	No	No	No	10	Bagaev et al. 2021	https://doi.org/10.1016/j.ccell.2021.04.014
NK_cells	NK cells	Cell_type	Immune	Yes	No	No	No	17	Bagaev et al. 2021	https://doi.org/10.1016/j.ccell.2021.04.014
Protumor_cytokines	Protumour cytokines	Tumor promotive immune infiltrate	Immune	Yes	No	No	No	7	Bagaev et al. 2021	https://doi.org/10.1016/j.ccell.2021.04.014
T_cells	T cells	Cell_type	Immune	Yes	No	No	No	11	Bagaev et al. 2021	https://doi.org/10.1016/j.ccell.2021.04.014
Th1_signature	Th1 signature	Anti tumor microenvironment	Immune	Yes	No	No	No	7	Bagaev et al. 2021	https://doi.org/10.1016/j.ccell.2021.04.014
Th2_signature	Th2 signature	Tumor promotive immune infiltrate	Immune	Yes	No	No	No	6	Bagaev et al. 2021	https://doi.org/10.1016/j.ccell.2021.04.014
Treg	Treg	Cell_type	Immune	Yes	No	No	No	7	Bagaev et al. 2021	https://doi.org/10.1016/j.ccell.2021.04.014
Treg_and_Th2_traffic	Treg and Th2 traffic	Cell_type	Immune	Yes	No	No	No	7	Bagaev et al. 2021	https://doi.org/10.1016/j.ccell.2021.04.014
Tumor_associated_Macrophages	TAMs	Tumor promotive immune infiltrate	Immune	Yes	No	No	No	8	Bagaev et al. 2021	https://doi.org/10.1016/j.ccell.2021.04.014
Tumor_proliferation_rate	Proliferation	Tumor features	Proliferation/cell cycle	No	No	No	Yes	15	Bagaev et al. 2021	https://doi.org/10.1016/j.ccell.2021.04.014
Angiogenesis	Angiogenesis	Angiogenesis	Stromal	No	Yes	No	No	15	Bagaev et al. 2021	https://doi.org/10.1016/j.ccell.2021.04.014
Cancer_associated_fibroblasts	CAFs	Cell_type	Stromal	No	Yes	No	No	19	Bagaev et al. 2021	https://doi.org/10.1016/j.ccell.2021.04.014
Endothelium	Endothelium	Angiogenesis	Stromal	No	Yes	No	No	10	Bagaev et al. 2021	https://doi.org/10.1016/j.ccell.2021.04.014
Matrix	Matrix	Cell_type	Stromal	No	Yes	No	No	15	Bagaev et al. 2021	https://doi.org/10.1016/j.ccell.2021.04.014
Matrix_remodeling	Matrix remodelling	Cell_type	Stromal	No	Yes	No	No	12	Bagaev et al. 2021	https://doi.org/10.1016/j.ccell.2021.04.014
EMT_signature	EMT signature	Tumor features	Other	No	No	No	No	7	Bagaev et al. 2021	https://doi.org/10.1016/j.ccell.2021.04.014
TLS_markers_Cabrita	TLS markers	Biological_process	Immune	Yes	No	No	No	9	Cabrita et al. 2020	10.1038/s41586-019-1914-8
TLS_signature_Cabrita	TLS signature	Biological_process	Immune	Yes	No	No	No	9	Cabrita et al. 2020	10.1038/s41586-019-1914-8
T_TBRS	T TBRS	TGFB_response	Immune	Yes	No	No	No	190	Calon et al. 2012	10.1016/j.ccr.2012.08.013
F_TBRS	F TBRS	TGFB_response	Stromal	No	Yes	No	No	286	Calon et al. 2012	10.1016/j.ccr.2012.08.013
B_cells_Danaher	B cells Danaher	Cell_type	Immune	Yes	No	No	No	9	Danaher et al. 2017	10.1186/s40425-017-0215-8
CD45	CD45	Single_molecule	Immune	Yes	No	No	No	1	Danaher et al. 2017	10.1186/s40425-017-0215-8
CD8_T_cells_Danaher	CD8+ T Danaher	Cell_type	Immune	Yes	No	No	No	2	Danaher et al. 2017	10.1186/s40425-017-0215-8
Cytotoxic_cells_Danaher	Cytotoxic Danaher	Cell_type	Immune	Yes	No	No	No	10	Danaher et al. 2017	10.1186/s40425-017-0215-8
DC_Danaher	DC Danaher	Cell_type	Immune	Yes	No	No	No	3	Danaher et al. 2017	10.1186/s40425-017-0215-8
Exhausted_CD8_Danaher	Exhausted CD8 Danaher	Cell_type	Immune	Yes	No	No	No	4	Danaher et al. 2017	10.1186/s40425-017-0215-8
Macrophages_Danaher	Macrophages Danaher	Cell_type	Immune	Yes	No	No	No	4	Danaher et al. 2017	10.1186/s40425-017-0215-8
Mast_cells_Danaher	Mast cells Danaher	Cell_type	Immune	Yes	No	No	No	5	Danaher et al. 2017	10.1186/s40425-017-0215-8
Neutrophils_Danaher	Neutrophils Danaher	Cell_type	Immune	Yes	No	No	No	7	Danaher et al. 2017	10.1186/s40425-017-0215-8
NK_CD56dim_cells_Danaher	NK CD56dim Danaher	Cell_type	Immune	Yes	No	No	No	4	Danaher et al. 2017	10.1186/s40425-017-0215-8
NK_cells_Danaher	NK Danaher	Cell_type	Immune	Yes	No	No	No	3	Danaher et al. 2017	10.1186/s40425-017-0215-8
T_cells_Danaher	T cells Danaher	Cell_type	Immune	Yes	No	No	No	6	Danaher et al. 2017	10.1186/s40425-017-0215-8
Th1_cells_Danaher	TBX21	Cell_type	Immune	Yes	No	No	No	1	Danaher et al. 2017	10.1186/s40425-017-0215-8
TIL_score	TIL score	Cell_type	Immune	Yes	No	No	No	51	Danaher et al. 2017	10.1186/s40425-017-0215-8
Treg_Danaher	FOXP3	Cell_type	Immune	Yes	No	No	No	1	Danaher et al. 2017	10.1186/s40425-017-0215-8
H_Allograft_Rejection	Allograft RejectionH	MSigDB Hallmarks	Immune	Yes	No	No	No	200	Liberzon et al. 2015	10.1016/j.cels.2015.12.004
H_Complement	ComplementH	MSigDB Hallmarks	Immune	Yes	No	No	No	200	Liberzon et al. 2015	10.1016/j.cels.2015.12.004
H_IFN_a_Response	IFNa ResponseH	MSigDB Hallmarks	Immune	Yes	No	No	No	97	Liberzon et al. 2015	10.1016/j.cels.2015.12.004
H_IFN_y_Response	IFNy ResponseH	MSigDB Hallmarks	Immune	Yes	No	No	No	200	Liberzon et al. 2015	10.1016/j.cels.2015.12.004
H_IL2_STAT5_Signaling	IL2 STAT5H	MSigDB Hallmarks	Immune	Yes	No	No	No	199	Liberzon et al. 2015	10.1016/j.cels.2015.12.004
H_IL6_JAK_STAT3_Signaling	IL6 JAK STAT3H	MSigDB Hallmarks	Immune	Yes	No	No	No	87	Liberzon et al. 2015	10.1016/j.cels.2015.12.004
H_Inflammatory_Response	Inflammatory RH	MSigDB Hallmarks	Immune	Yes	No	No	No	200	Liberzon et al. 2015	10.1016/j.cels.2015.12.004
H_TNF_a_Signaling_via_NFKB	TNFa NFKBH	MSigDB Hallmarks	Immune	Yes	No	No	No	200	Liberzon et al. 2015	10.1016/j.cels.2015.12.004
H_Fatty_Acid_Metabolism	Fatty Acid MetH	MSigDB Hallmarks	Metabolic	No	No	Yes	No	158	Liberzon et al. 2015	10.1016/j.cels.2015.12.004
H_Glycolysis	GlycolysisH	MSigDB Hallmarks	Metabolic	No	No	Yes	No	200	Liberzon et al. 2015	10.1016/j.cels.2015.12.004
H_HEME_Metabolism	HEME MetH	MSigDB Hallmarks	Metabolic	No	No	Yes	No	200	Liberzon et al. 2015	10.1016/j.cels.2015.12.004
H_Hypoxia	HypoxiaH	MSigDB Hallmarks	Metabolic	No	No	Yes	No	200	Liberzon et al. 2015	10.1016/j.cels.2015.12.004
H_MTORC1_Signaling	MTORC1H	MSigDB Hallmarks	Metabolic	No	No	Yes	No	200	Liberzon et al. 2015	10.1016/j.cels.2015.12.004
H_OxPhos	OxPhosH	MSigDB Hallmarks	Metabolic	No	No	Yes	No	200	Liberzon et al. 2015	10.1016/j.cels.2015.12.004
H_PI3K_AKT_MTOR_Signaling	PI3K AKT MTORH	MSigDB Hallmarks	Metabolic	No	No	Yes	No	105	Liberzon et al. 2015	10.1016/j.cels.2015.12.004
H_ROS	ROSH	MSigDB Hallmarks	Metabolic	No	No	Yes	No	49	Liberzon et al. 2015	10.1016/j.cels.2015.12.004
H_E2F_Targets	E2F TargetsH	MSigDB Hallmarks	Proliferation/cell cycle	No	No	No	Yes	200	Liberzon et al. 2015	10.1016/j.cels.2015.12.004
H_G2M_Checkpoint	G2M CheckpointH	MSigDB Hallmarks	Proliferation/cell cycle	No	No	No	Yes	200	Liberzon et al. 2015	10.1016/j.cels.2015.12.004
H_Mitotic_Spindle	Mitotic SpindleH	MSigDB Hallmarks	Proliferation/cell cycle	No	No	No	Yes	199	Liberzon et al. 2015	10.1016/j.cels.2015.12.004
H_MYC_Targets_V1	MYC V1H	MSigDB Hallmarks	Proliferation/cell cycle	No	No	No	Yes	200	Liberzon et al. 2015	10.1016/j.cels.2015.12.004
H_MYC_Targets_V2	MYC V2H	MSigDB Hallmarks	Proliferation/cell cycle	No	No	No	Yes	58	Liberzon et al. 2015	10.1016/j.cels.2015.12.004
H_Angiogenesis	AngiogenesisH	MSigDB Hallmarks	Stromal	No	Yes	No	No	36	Liberzon et al. 2015	10.1016/j.cels.2015.12.004
H_Apoptosis	ApoptosisH	MSigDB Hallmarks	Other	No	No	No	No	161	Liberzon et al. 2015	10.1016/j.cels.2015.12.004
H_DNA_Repair	DNA RepairH	MSigDB Hallmarks	Other	No	No	No	No	150	Liberzon et al. 2015	10.1016/j.cels.2015.12.004
H_EMT	EMTH	MSigDB Hallmarks	Other	No	No	No	No	200	Liberzon et al. 2015	10.1016/j.cels.2015.12.004
H_KRAS_Signaling_Down	KRAS DownH	MSigDB Hallmarks	Other	No	No	No	No	200	Liberzon et al. 2015	10.1016/j.cels.2015.12.004
H_KRAS_Signaling_Up	KRAS UpH	MSigDB Hallmarks	Other	No	No	No	No	200	Liberzon et al. 2015	10.1016/j.cels.2015.12.004
H_p53_Pathway	p53 PathwayH	MSigDB Hallmarks	Other	No	No	No	No	200	Liberzon et al. 2015	10.1016/j.cels.2015.12.004
H_TGF_B_Signaling	TGF-B SignallingH	MSigDB Hallmarks	Other	No	No	No	No	54	Liberzon et al. 2015	10.1016/j.cels.2015.12.004
H_Unfolded_Protein_Response	Unfolded Protein RH	MSigDB Hallmarks	Other	No	No	No	No	113	Liberzon et al. 2015	10.1016/j.cels.2015.12.004
H_Wnt_B_Catenin_Signaling	Wnt B catH	MSigDB Hallmarks	Other	No	No	No	No	42	Liberzon et al. 2015	10.1016/j.cels.2015.12.004
B_catenin_signature_Luke_et_al	B catenin Luke	Signaling_pathway	Other	No	No	No	No	13	Luke et al. 2019	10.1158/1078-0432.CCR-18-1942
B2M	B2M	Single_molecule	Immune	Yes	No	No	No	1	NA	NA
Butyrophilins	Butyrophilins	Molecule_class	Immune	Yes	No	No	No	7	NA	NA
CD276	CD276	Single_molecule	Immune	Yes	No	No	No	1	NA	NA
CD4_T_cells	CD4	Cell_type	Immune	Yes	No	No	No	1	NA	NA
CTLA4	CTLA4	Single_molecule	Immune	Yes	No	No	No	1	NA	NA
CXCL13	CXCL13	Single_molecule	Immune	Yes	No	No	No	1	NA	NA
CXCL9	CXCL9	Single_molecule	Immune	Yes	No	No	No	1	NA	NA
Eosinophils	Eosinophils	Cell_type	Immune	Yes	No	No	No	5	Blomberg et al., 2023	https://doi.org/10.1016/j.ccell.2022.11.014
Gamma_delta_1_and_3_T_cell_signature_van_de_Haar_et_al	Gamma delta 1 3 sig	Cell_type	Immune	Yes	No	No	No	10	NA	NA
Gamma_delta_1_and_3_T_cells	Gamma delta 1 3	Cell_type	Immune	Yes	No	No	No	2	NA	NA
Gamma_delta_2	Gamma delta 2	Cell_type	Immune	Yes	No	No	No	1	NA	NA
Gamma_delta_TCRs	Gamma delta TCRs	Cell_type	Immune	Yes	No	No	No	27	NA	NA
IDO	IDO	Single_molecule	Immune	Yes	No	No	No	1	NA	NA
IL6	IL6	Single_molecule	Immune	Yes	No	No	No	1	NA	NA
IL8	IL8	Single_molecule	Immune	Yes	No	No	No	1	NA	NA
KIR_positive_cells	KIR+ cells	Molecule_class	Immune	Yes	No	No	No	7	NA	NA
KLRs	KLRs	Molecule_class	Immune	Yes	No	No	No	11	NA	NA
LAG3	LAG3	Molecule_class	Immune	Yes	No	No	No	1	NA	NA
LILRs	LILRs	Molecule_class	Immune	Yes	No	No	No	10	NA	NA
MICA_MICB	MICA MICB	Molecule_class	Immune	Yes	No	No	No	2	NA	NA
MR1	MR1	Single_molecule	Immune	Yes	No	No	No	1	NA	NA
NOX2	NOX2	Single_molecule	Immune	Yes	No	No	No	1	NA	NA
PD_1	PD 1	Single_molecule	Immune	Yes	No	No	No	1	NA	NA
PD_L1	PD L1	Single_molecule	Immune	Yes	No	No	No	1	NA	NA
RAETs	RAETs	Molecule_class	Immune	Yes	No	No	No	5	NA	NA
SIGLEC7	SIGLEC7	Single_molecule	Immune	Yes	No	No	No	1	NA	NA
SIGLEC9	SIGLEC9	Single_molecule	Immune	Yes	No	No	No	1	NA	NA
SLAMs	SLAMs	Molecule_class	Immune	Yes	No	No	No	9	NA	NA
TCF1	TCF1	Single_molecule	Immune	Yes	No	No	No	1	NA	NA
TIM3	TIM3	Single_molecule	Immune	Yes	No	No	No	1	NA	NA
ULBPs	ULBPs	Molecule_class	Immune	Yes	No	No	No	3	NA	NA
VISTA	VISTA	Single_molecule	Immune	Yes	No	No	No	1	NA	NA
DKK2	DKK2	Single_molecule	Other	No	No	No	No	1	NA	NA
NK_cell_receptor_ligand	NK receptor ligand	Molecule_class	Other	No	No	No	No	6	NA	NA
TGF_beta	TGF B	Single_molecule	Other	No	No	No	No	1	NA	NA
Immunologic_constant_of_rejection	ICR	Anti tumor microenvironment	Immune	Yes	No	No	No	20	Roelands et al. 2020	10.1136/jitc-2020-000617
Stem.Sig	Stem.Sig	Biological_process	Other	No	No	No	No	454	Zhang et al. 2022	https://doi.org/10.1186/s13073-022-01050-w

## Sheet: Table S2b
Gene	Signature	Class	Ref	DOI	Geneset_size	Description	use_ssgsea
IDO1	Ayers_IFNg_expanded_signature	Signaling_pathway	Ayers et al. 2017	10.1172/JCI91190	18	indoleamine 2,3-dioxygenase 1 [Source:HGNC Symbol;Acc:HGNC:6059]	Yes
CXCL10	Ayers_IFNg_expanded_signature	Signaling_pathway	Ayers et al. 2017	10.1172/JCI91190	18	C-X-C motif chemokine ligand 10 [Source:HGNC Symbol;Acc:HGNC:10637]	Yes
HLA-DRA	Ayers_IFNg_expanded_signature	Signaling_pathway	Ayers et al. 2017	10.1172/JCI91190	18	major histocompatibility complex, class II, DR alpha [Source:HGNC Symbol;Acc:HGNC:4947]	Yes
STAT1	Ayers_IFNg_expanded_signature	Signaling_pathway	Ayers et al. 2017	10.1172/JCI91190	18	signal transducer and activator of transcription 1 [Source:HGNC Symbol;Acc:HGNC:11362]	Yes
CD3D	Ayers_IFNg_expanded_signature	Signaling_pathway	Ayers et al. 2017	10.1172/JCI91190	18	CD3d molecule [Source:HGNC Symbol;Acc:HGNC:1673]	Yes
CIITA	Ayers_IFNg_expanded_signature	Signaling_pathway	Ayers et al. 2017	10.1172/JCI91190	18	class II major histocompatibility complex transactivator [Source:HGNC Symbol;Acc:HGNC:7067]	Yes
CD3E	Ayers_IFNg_expanded_signature	Signaling_pathway	Ayers et al. 2017	10.1172/JCI91190	18	CD3e molecule [Source:HGNC Symbol;Acc:HGNC:1674]	Yes
CCL5	Ayers_IFNg_expanded_signature	Signaling_pathway	Ayers et al. 2017	10.1172/JCI91190	18	C-C motif chemokine ligand 5 [Source:HGNC Symbol;Acc:HGNC:10632]	Yes
GZMK	Ayers_IFNg_expanded_signature	Signaling_pathway	Ayers et al. 2017	10.1172/JCI91190	18	granzyme K [Source:HGNC Symbol;Acc:HGNC:4711]	Yes
CD2	Ayers_IFNg_expanded_signature	Signaling_pathway	Ayers et al. 2017	10.1172/JCI91190	18	CD2 molecule [Source:HGNC Symbol;Acc:HGNC:1639]	Yes
CXCL13	Ayers_IFNg_expanded_signature	Signaling_pathway	Ayers et al. 2017	10.1172/JCI91190	18	C-X-C motif chemokine ligand 13 [Source:HGNC Symbol;Acc:HGNC:10639]	Yes
IL2RG	Ayers_IFNg_expanded_signature	Signaling_pathway	Ayers et al. 2017	10.1172/JCI91190	18	interleukin 2 receptor subunit gamma [Source:HGNC Symbol;Acc:HGNC:6010]	Yes
NKG7	Ayers_IFNg_expanded_signature	Signaling_pathway	Ayers et al. 2017	10.1172/JCI91190	18	natural killer cell granule protein 7 [Source:HGNC Symbol;Acc:HGNC:7830]	Yes
HLA-E	Ayers_IFNg_expanded_signature	Signaling_pathway	Ayers et al. 2017	10.1172/JCI91190	18	major histocompatibility complex, class I, E [Source:HGNC Symbol;Acc:HGNC:4962]	Yes
CXCR6	Ayers_IFNg_expanded_signature	Signaling_pathway	Ayers et al. 2017	10.1172/JCI91190	18	C-X-C motif chemokine receptor 6 [Source:HGNC Symbol;Acc:HGNC:16647]	Yes
LAG3	Ayers_IFNg_expanded_signature	Signaling_pathway	Ayers et al. 2017	10.1172/JCI91190	18	lymphocyte activating 3 [Source:HGNC Symbol;Acc:HGNC:6476]	Yes
TAGAP	Ayers_IFNg_expanded_signature	Signaling_pathway	Ayers et al. 2017	10.1172/JCI91190	18	T cell activation RhoGTPase activating protein [Source:HGNC Symbol;Acc:HGNC:15669]	Yes
GZMB	Ayers_IFNg_expanded_signature	Signaling_pathway	Ayers et al. 2017	10.1172/JCI91190	18	granzyme B [Source:HGNC Symbol;Acc:HGNC:4709]	Yes
IDO1	Ayers_IFNg_signature	Signaling_pathway	Ayers et al. 2017	10.1172/JCI91190	6	indoleamine 2,3-dioxygenase 1 [Source:HGNC Symbol;Acc:HGNC:6059]	Yes
CXCL10	Ayers_IFNg_signature	Signaling_pathway	Ayers et al. 2017	10.1172/JCI91190	6	C-X-C motif chemokine ligand 10 [Source:HGNC Symbol;Acc:HGNC:10637]	Yes
CXCL9	Ayers_IFNg_signature	Signaling_pathway	Ayers et al. 2017	10.1172/JCI91190	6	C-X-C motif chemokine ligand 9 [Source:HGNC Symbol;Acc:HGNC:7098]	Yes
HLA-DRA	Ayers_IFNg_signature	Signaling_pathway	Ayers et al. 2017	10.1172/JCI91190	6	major histocompatibility complex, class II, DR alpha [Source:HGNC Symbol;Acc:HGNC:4947]	Yes
STAT1	Ayers_IFNg_signature	Signaling_pathway	Ayers et al. 2017	10.1172/JCI91190	6	signal transducer and activator of transcription 1 [Source:HGNC Symbol;Acc:HGNC:11362]	Yes
IFNG	Ayers_IFNg_signature	Signaling_pathway	Ayers et al. 2017	10.1172/JCI91190	6	interferon gamma [Source:HGNC Symbol;Acc:HGNC:5438]	Yes
CXCR6	Ayers_T_cell_inflamed	Signaling_pathway	Ayers et al. 2017	10.1172/JCI91190	18	C-X-C motif chemokine receptor 6 [Source:HGNC Symbol;Acc:HGNC:16647]	Yes
TIGIT	Ayers_T_cell_inflamed	Signaling_pathway	Ayers et al. 2017	10.1172/JCI91190	18	T cell immunoreceptor with Ig and ITIM domains [Source:HGNC Symbol;Acc:HGNC:26838]	Yes
CD27	Ayers_T_cell_inflamed	Signaling_pathway	Ayers et al. 2017	10.1172/JCI91190	18	CD27 molecule [Source:HGNC Symbol;Acc:HGNC:11922]	Yes
CD274	Ayers_T_cell_inflamed	Signaling_pathway	Ayers et al. 2017	10.1172/JCI91190	18	CD274 molecule [Source:HGNC Symbol;Acc:HGNC:17635]	Yes
PDCD1LG2	Ayers_T_cell_inflamed	Signaling_pathway	Ayers et al. 2017	10.1172/JCI91190	18	programmed cell death 1 ligand 2 [Source:HGNC Symbol;Acc:HGNC:18731]	Yes
LAG3	Ayers_T_cell_inflamed	Signaling_pathway	Ayers et al. 2017	10.1172/JCI91190	18	lymphocyte activating 3 [Source:HGNC Symbol;Acc:HGNC:6476]	Yes
NKG7	Ayers_T_cell_inflamed	Signaling_pathway	Ayers et al. 2017	10.1172/JCI91190	18	natural killer cell granule protein 7 [Source:HGNC Symbol;Acc:HGNC:7830]	Yes
PSMB10	Ayers_T_cell_inflamed	Signaling_pathway	Ayers et al. 2017	10.1172/JCI91190	18	proteasome 20S subunit beta 10 [Source:HGNC Symbol;Acc:HGNC:9538]	Yes
CMKLR1	Ayers_T_cell_inflamed	Signaling_pathway	Ayers et al. 2017	10.1172/JCI91190	18	chemerin chemokine-like receptor 1 [Source:HGNC Symbol;Acc:HGNC:2121]	Yes
CD8A	Ayers_T_cell_inflamed	Signaling_pathway	Ayers et al. 2017	10.1172/JCI91190	18	CD8a molecule [Source:HGNC Symbol;Acc:HGNC:1706]	Yes
IDO1	Ayers_T_cell_inflamed	Signaling_pathway	Ayers et al. 2017	10.1172/JCI91190	18	indoleamine 2,3-dioxygenase 1 [Source:HGNC Symbol;Acc:HGNC:6059]	Yes
CCL5	Ayers_T_cell_inflamed	Signaling_pathway	Ayers et al. 2017	10.1172/JCI91190	18	C-C motif chemokine ligand 5 [Source:HGNC Symbol;Acc:HGNC:10632]	Yes
CXCL9	Ayers_T_cell_inflamed	Signaling_pathway	Ayers et al. 2017	10.1172/JCI91190	18	C-X-C motif chemokine ligand 9 [Source:HGNC Symbol;Acc:HGNC:7098]	Yes
HLA-DQA1	Ayers_T_cell_inflamed	Signaling_pathway	Ayers et al. 2017	10.1172/JCI91190	18	major histocompatibility complex, class II, DQ alpha 1 [Source:HGNC Symbol;Acc:HGNC:4942]	Yes
CD276	Ayers_T_cell_inflamed	Signaling_pathway	Ayers et al. 2017	10.1172/JCI91190	18	CD276 molecule [Source:HGNC Symbol;Acc:HGNC:19137]	Yes
HLA-DRB1	Ayers_T_cell_inflamed	Signaling_pathway	Ayers et al. 2017	10.1172/JCI91190	18	major histocompatibility complex, class II, DR beta 1 [Source:HGNC Symbol;Acc:HGNC:4948]	Yes
STAT1	Ayers_T_cell_inflamed	Signaling_pathway	Ayers et al. 2017	10.1172/JCI91190	18	signal transducer and activator of transcription 1 [Source:HGNC Symbol;Acc:HGNC:11362]	Yes
HLA-E	Ayers_T_cell_inflamed	Signaling_pathway	Ayers et al. 2017	10.1172/JCI91190	18	major histocompatibility complex, class I, E [Source:HGNC Symbol;Acc:HGNC:4962]	Yes
HLA-A	MHCI	Antigen presentation	Bagaev et al. 2021	https://doi.org/10.1016/j.ccell.2021.04.014	7	major histocompatibility complex, class I, A [Source:HGNC Symbol;Acc:HGNC:4931]	Yes
HLA-B	MHCI	Antigen presentation	Bagaev et al. 2021	https://doi.org/10.1016/j.ccell.2021.04.014	7	major histocompatibility complex, class I, B [Source:HGNC Symbol;Acc:HGNC:4932]	Yes
HLA-C	MHCI	Antigen presentation	Bagaev et al. 2021	https://doi.org/10.1016/j.ccell.2021.04.014	7	major histocompatibility complex, class I, C [Source:HGNC Symbol;Acc:HGNC:4933]	Yes
B2M	MHCI	Antigen presentation	Bagaev et al. 2021	https://doi.org/10.1016/j.ccell.2021.04.014	7	beta-2-microglobulin [Source:HGNC Symbol;Acc:HGNC:914]	Yes
TAP1	MHCI	Antigen presentation	Bagaev et al. 2021	https://doi.org/10.1016/j.ccell.2021.04.014	7	transporter 1, ATP binding cassette subfamily B member [Source:HGNC Symbol;Acc:HGNC:43]	Yes
TAP2	MHCI	Antigen presentation	Bagaev et al. 2021	https://doi.org/10.1016/j.ccell.2021.04.014	7	transporter 2, ATP binding cassette subfamily B member [Source:HGNC Symbol;Acc:HGNC:44]	Yes
TAPBP	MHCI	Antigen presentation	Bagaev et al. 2021	https://doi.org/10.1016/j.ccell.2021.04.014	7	TAP binding protein [Source:HGNC Symbol;Acc:HGNC:11566]	Yes
HLA-DRA	MHCII	Antigen presentation	Bagaev et al. 2021	https://doi.org/10.1016/j.ccell.2021.04.014	9	major histocompatibility complex, class II, DR alpha [Source:HGNC Symbol;Acc:HGNC:4947]	Yes
HLA-DRB1	MHCII	Antigen presentation	Bagaev et al. 2021	https://doi.org/10.1016/j.ccell.2021.04.014	9	major histocompatibility complex, class II, DR beta 1 [Source:HGNC Symbol;Acc:HGNC:4948]	Yes
HLA-DMA	MHCII	Antigen presentation	Bagaev et al. 2021	https://doi.org/10.1016/j.ccell.2021.04.014	9	major histocompatibility complex, class II, DM alpha [Source:HGNC Symbol;Acc:HGNC:4934]	Yes
HLA-DPA1	MHCII	Antigen presentation	Bagaev et al. 2021	https://doi.org/10.1016/j.ccell.2021.04.014	9	major histocompatibility complex, class II, DP alpha 1 [Source:HGNC Symbol;Acc:HGNC:4938]	Yes
HLA-DPB1	MHCII	Antigen presentation	Bagaev et al. 2021	https://doi.org/10.1016/j.ccell.2021.04.014	9	major histocompatibility complex, class II, DP beta 1 [Source:HGNC Symbol;Acc:HGNC:4940]	Yes
HLA-DMB	MHCII	Antigen presentation	Bagaev et al. 2021	https://doi.org/10.1016/j.ccell.2021.04.014	9	major histocompatibility complex, class II, DM beta [Source:HGNC Symbol;Acc:HGNC:4935]	Yes
HLA-DQB1	MHCII	Antigen presentation	Bagaev et al. 2021	https://doi.org/10.1016/j.ccell.2021.04.014	9	major histocompatibility complex, class II, DQ beta 1 [Source:HGNC Symbol;Acc:HGNC:4944]	Yes
HLA-DQA1	MHCII	Antigen presentation	Bagaev et al. 2021	https://doi.org/10.1016/j.ccell.2021.04.014	9	major histocompatibility complex, class II, DQ alpha 1 [Source:HGNC Symbol;Acc:HGNC:4942]	Yes
CIITA	MHCII	Antigen presentation	Bagaev et al. 2021	https://doi.org/10.1016/j.ccell.2021.04.014	9	class II major histocompatibility complex transactivator [Source:HGNC Symbol;Acc:HGNC:7067]	Yes
CD28	Co_activation_molecules	Antigen presentation	Bagaev et al. 2021	https://doi.org/10.1016/j.ccell.2021.04.014	14	CD28 molecule [Source:HGNC Symbol;Acc:HGNC:1653]	Yes
CD40	Co_activation_molecules	Antigen presentation	Bagaev et al. 2021	https://doi.org/10.1016/j.ccell.2021.04.014	14	CD40 molecule [Source:HGNC Symbol;Acc:HGNC:11919]	Yes
TNFRSF4	Co_activation_molecules	Antigen presentation	Bagaev et al. 2021	https://doi.org/10.1016/j.ccell.2021.04.014	14	TNF receptor superfamily member 4 [Source:HGNC Symbol;Acc:HGNC:11918]	Yes
ICOS	Co_activation_molecules	Antigen presentation	Bagaev et al. 2021	https://doi.org/10.1016/j.ccell.2021.04.014	14	inducible T cell costimulator [Source:HGNC Symbol;Acc:HGNC:5351]	Yes
TNFRSF9	Co_activation_molecules	Antigen presentation	Bagaev et al. 2021	https://doi.org/10.1016/j.ccell.2021.04.014	14	TNF receptor superfamily member 9 [Source:HGNC Symbol;Acc:HGNC:11924]	Yes
CD27	Co_activation_molecules	Antigen presentation	Bagaev et al. 2021	https://doi.org/10.1016/j.ccell.2021.04.014	14	CD27 molecule [Source:HGNC Symbol;Acc:HGNC:11922]	Yes
CD80	Co_activation_molecules	Antigen presentation	Bagaev et al. 2021	https://doi.org/10.1016/j.ccell.2021.04.014	14	CD80 molecule [Source:HGNC Symbol;Acc:HGNC:1700]	Yes
CD86	Co_activation_molecules	Antigen presentation	Bagaev et al. 2021	https://doi.org/10.1016/j.ccell.2021.04.014	14	CD86 molecule [Source:HGNC Symbol;Acc:HGNC:1705]	Yes
CD40LG	Co_activation_molecules	Antigen presentation	Bagaev et al. 2021	https://doi.org/10.1016/j.ccell.2021.04.014	14	CD40 ligand [Source:HGNC Symbol;Acc:HGNC:11935]	Yes
CD83	Co_activation_molecules	Antigen presentation	Bagaev et al. 2021	https://doi.org/10.1016/j.ccell.2021.04.014	14	CD83 molecule [Source:HGNC Symbol;Acc:HGNC:1703]	Yes
TNFSF4	Co_activation_molecules	Antigen presentation	Bagaev et al. 2021	https://doi.org/10.1016/j.ccell.2021.04.014	14	TNF superfamily member 4 [Source:HGNC Symbol;Acc:HGNC:11934]	Yes
ICOSLG	Co_activation_molecules	Antigen presentation	Bagaev et al. 2021	https://doi.org/10.1016/j.ccell.2021.04.014	14	inducible T cell costimulator ligand [Source:HGNC Symbol;Acc:HGNC:17087]	Yes
TNFSF9	Co_activation_molecules	Antigen presentation	Bagaev et al. 2021	https://doi.org/10.1016/j.ccell.2021.04.014	14	TNF superfamily member 9 [Source:HGNC Symbol;Acc:HGNC:11939]	Yes
CD70	Co_activation_molecules	Antigen presentation	Bagaev et al. 2021	https://doi.org/10.1016/j.ccell.2021.04.014	14	CD70 molecule [Source:HGNC Symbol;Acc:HGNC:11937]	Yes
IFNG	Effector_cells	Cytotoxic T and NK cells	Bagaev et al. 2021	https://doi.org/10.1016/j.ccell.2021.04.014	12	interferon gamma [Source:HGNC Symbol;Acc:HGNC:5438]	Yes
GZMA	Effector_cells	Cytotoxic T and NK cells	Bagaev et al. 2021	https://doi.org/10.1016/j.ccell.2021.04.014	12	granzyme A [Source:HGNC Symbol;Acc:HGNC:4708]	Yes
GZMB	Effector_cells	Cytotoxic T and NK cells	Bagaev et al. 2021	https://doi.org/10.1016/j.ccell.2021.04.014	12	granzyme B [Source:HGNC Symbol;Acc:HGNC:4709]	Yes
PRF1	Effector_cells	Cytotoxic T and NK cells	Bagaev et al. 2021	https://doi.org/10.1016/j.ccell.2021.04.014	12	perforin 1 [Source:HGNC Symbol;Acc:HGNC:9360]	Yes
GZMK	Effector_cells	Cytotoxic T and NK cells	Bagaev et al. 2021	https://doi.org/10.1016/j.ccell.2021.04.014	12	granzyme K [Source:HGNC Symbol;Acc:HGNC:4711]	Yes
ZAP70	Effector_cells	Cytotoxic T and NK cells	Bagaev et al. 2021	https://doi.org/10.1016/j.ccell.2021.04.014	12	zeta chain of T cell receptor associated protein kinase 70 [Source:HGNC Symbol;Acc:HGNC:12858]	Yes
GNLY	Effector_cells	Cytotoxic T and NK cells	Bagaev et al. 2021	https://doi.org/10.1016/j.ccell.2021.04.014	12	granulysin [Source:HGNC Symbol;Acc:HGNC:4414]	Yes
FASLG	Effector_cells	Cytotoxic T and NK cells	Bagaev et al. 2021	https://doi.org/10.1016/j.ccell.2021.04.014	12	Fas ligand [Source:HGNC Symbol;Acc:HGNC:11936]	Yes
TBX21	Effector_cells	Cytotoxic T and NK cells	Bagaev et al. 2021	https://doi.org/10.1016/j.ccell.2021.04.014	12	T-box transcription factor 21 [Source:HGNC Symbol;Acc:HGNC:11599]	Yes
EOMES	Effector_cells	Cytotoxic T and NK cells	Bagaev et al. 2021	https://doi.org/10.1016/j.ccell.2021.04.014	12	eomesodermin [Source:HGNC Symbol;Acc:HGNC:3372]	Yes
CD8A	Effector_cells	Cytotoxic T and NK cells	Bagaev et al. 2021	https://doi.org/10.1016/j.ccell.2021.04.014	12	CD8a molecule [Source:HGNC Symbol;Acc:HGNC:1706]	Yes
CD8B	Effector_cells	Cytotoxic T and NK cells	Bagaev et al. 2021	https://doi.org/10.1016/j.ccell.2021.04.014	12	CD8b molecule [Source:HGNC Symbol;Acc:HGNC:1707]	Yes
CXCL9	Effector_cell_traffic	Cytotoxic T and NK cells	Bagaev et al. 2021	https://doi.org/10.1016/j.ccell.2021.04.014	9	C-X-C motif chemokine ligand 9 [Source:HGNC Symbol;Acc:HGNC:7098]	Yes
CXCL10	Effector_cell_traffic	Cytotoxic T and NK cells	Bagaev et al. 2021	https://doi.org/10.1016/j.ccell.2021.04.014	9	C-X-C motif chemokine ligand 10 [Source:HGNC Symbol;Acc:HGNC:10637]	Yes
CXCL11	Effector_cell_traffic	Cytotoxic T and NK cells	Bagaev et al. 2021	https://doi.org/10.1016/j.ccell.2021.04.014	9	C-X-C motif chemokine ligand 11 [Source:HGNC Symbol;Acc:HGNC:10638]	Yes
CX3CL1	Effector_cell_traffic	Cytotoxic T and NK cells	Bagaev et al. 2021	https://doi.org/10.1016/j.ccell.2021.04.014	9	C-X3-C motif chemokine ligand 1 [Source:HGNC Symbol;Acc:HGNC:10647]	Yes
CCL3	Effector_cell_traffic	Cytotoxic T and NK cells	Bagaev et al. 2021	https://doi.org/10.1016/j.ccell.2021.04.014	9	C-C motif chemokine ligand 3 [Source:HGNC Symbol;Acc:HGNC:10627]	Yes
CCL4	Effector_cell_traffic	Cytotoxic T and NK cells	Bagaev et al. 2021	https://doi.org/10.1016/j.ccell.2021.04.014	9	C-C motif chemokine ligand 4 [Source:HGNC Symbol;Acc:HGNC:10630]	Yes
CX3CR1	Effector_cell_traffic	Cytotoxic T and NK cells	Bagaev et al. 2021	https://doi.org/10.1016/j.ccell.2021.04.014	9	C-X3-C motif chemokine receptor 1 [Source:HGNC Symbol;Acc:HGNC:2558]	Yes
CCL5	Effector_cell_traffic	Cytotoxic T and NK cells	Bagaev et al. 2021	https://doi.org/10.1016/j.ccell.2021.04.014	9	C-C motif chemokine ligand 5 [Source:HGNC Symbol;Acc:HGNC:10632]	Yes
CXCR3	Effector_cell_traffic	Cytotoxic T and NK cells	Bagaev et al. 2021	https://doi.org/10.1016/j.ccell.2021.04.014	9	C-X-C motif chemokine receptor 3 [Source:HGNC Symbol;Acc:HGNC:4540]	Yes
NKG7	NK_cells	Cytotoxic T and NK cells	Bagaev et al. 2021	https://doi.org/10.1016/j.ccell.2021.04.014	17	natural killer cell granule protein 7 [Source:HGNC Symbol;Acc:HGNC:7830]	Yes
CD160	NK_cells	Cytotoxic T and NK cells	Bagaev et al. 2021	https://doi.org/10.1016/j.ccell.2021.04.014	17	CD160 molecule [Source:HGNC Symbol;Acc:HGNC:17013]	Yes
CD244	NK_cells	Cytotoxic T and NK cells	Bagaev et al. 2021	https://doi.org/10.1016/j.ccell.2021.04.014	17	CD244 molecule [Source:HGNC Symbol;Acc:HGNC:18171]	Yes
NCR1	NK_cells	Cytotoxic T and NK cells	Bagaev et al. 2021	https://doi.org/10.1016/j.ccell.2021.04.014	17	natural cytotoxicity triggering receptor 1 [Source:HGNC Symbol;Acc:HGNC:6731]	Yes
KLRC2	NK_cells	Cytotoxic T and NK cells	Bagaev et al. 2021	https://doi.org/10.1016/j.ccell.2021.04.014	17	killer cell lectin like receptor C2 [Source:HGNC Symbol;Acc:HGNC:6375]	Yes
KLRK1	NK_cells	Cytotoxic T and NK cells	Bagaev et al. 2021	https://doi.org/10.1016/j.ccell.2021.04.014	17	killer cell lectin like receptor K1 [Source:HGNC Symbol;Acc:HGNC:18788]	Yes
CD226	NK_cells	Cytotoxic T and NK cells	Bagaev et al. 2021	https://doi.org/10.1016/j.ccell.2021.04.014	17	CD226 molecule [Source:HGNC Symbol;Acc:HGNC:16961]	Yes
GZMH	NK_cells	Cytotoxic T and NK cells	Bagaev et al. 2021	https://doi.org/10.1016/j.ccell.2021.04.014	17	granzyme H [Source:HGNC Symbol;Acc:HGNC:4710]	Yes
GNLY	NK_cells	Cytotoxic T and NK cells	Bagaev et al. 2021	https://doi.org/10.1016/j.ccell.2021.04.014	17	granulysin [Source:HGNC Symbol;Acc:HGNC:4414]	Yes
IFNG	NK_cells	Cytotoxic T and NK cells	Bagaev et al. 2021	https://doi.org/10.1016/j.ccell.2021.04.014	17	interferon gamma [Source:HGNC Symbol;Acc:HGNC:5438]	Yes
KIR2DL4	NK_cells	Cytotoxic T and NK cells	Bagaev et al. 2021	https://doi.org/10.1016/j.ccell.2021.04.014	17	killer cell immunoglobulin like receptor, two Ig domains and long cytoplasmic tail 4 [Source:HGNC Symbol;Acc:HGNC:6332]	Yes
EOMES	NK_cells	Cytotoxic T and NK cells	Bagaev et al. 2021	https://doi.org/10.1016/j.ccell.2021.04.014	17	eomesodermin [Source:HGNC Symbol;Acc:HGNC:3372]	Yes
GZMB	NK_cells	Cytotoxic T and NK cells	Bagaev et al. 2021	https://doi.org/10.1016/j.ccell.2021.04.014	17	granzyme B [Source:HGNC Symbol;Acc:HGNC:4709]	Yes
FGFBP2	NK_cells	Cytotoxic T and NK cells	Bagaev et al. 2021	https://doi.org/10.1016/j.ccell.2021.04.014	17	fibroblast growth factor binding protein 2 [Source:HGNC Symbol;Acc:HGNC:29451]	Yes
KLRF1	NK_cells	Cytotoxic T and NK cells	Bagaev et al. 2021	https://doi.org/10.1016/j.ccell.2021.04.014	17	killer cell lectin like receptor F1 [Source:HGNC Symbol;Acc:HGNC:13342]	Yes
SH2D1B	NK_cells	Cytotoxic T and NK cells	Bagaev et al. 2021	https://doi.org/10.1016/j.ccell.2021.04.014	17	SH2 domain containing 1B [Source:HGNC Symbol;Acc:HGNC:30416]	Yes
NCR3	NK_cells	Cytotoxic T and NK cells	Bagaev et al. 2021	https://doi.org/10.1016/j.ccell.2021.04.014	17	natural cytotoxicity triggering receptor 3 [Source:HGNC Symbol;Acc:HGNC:19077]	Yes
TBX21	T_cells	Cytotoxic T and NK cells	Bagaev et al. 2021	https://doi.org/10.1016/j.ccell.2021.04.014	11	T-box transcription factor 21 [Source:HGNC Symbol;Acc:HGNC:11599]	Yes
ITK	T_cells	Cytotoxic T and NK cells	Bagaev et al. 2021	https://doi.org/10.1016/j.ccell.2021.04.014	11	IL2 inducible T cell kinase [Source:HGNC Symbol;Acc:HGNC:6171]	Yes
CD3D	T_cells	Cytotoxic T and NK cells	Bagaev et al. 2021	https://doi.org/10.1016/j.ccell.2021.04.014	11	CD3d molecule [Source:HGNC Symbol;Acc:HGNC:1673]	Yes
CD3E	T_cells	Cytotoxic T and NK cells	Bagaev et al. 2021	https://doi.org/10.1016/j.ccell.2021.04.014	11	CD3e molecule [Source:HGNC Symbol;Acc:HGNC:1674]	Yes
CD3G	T_cells	Cytotoxic T and NK cells	Bagaev et al. 2021	https://doi.org/10.1016/j.ccell.2021.04.014	11	CD3g molecule [Source:HGNC Symbol;Acc:HGNC:1675]	Yes
TRAC	T_cells	Cytotoxic T and NK cells	Bagaev et al. 2021	https://doi.org/10.1016/j.ccell.2021.04.014	11	T cell receptor alpha constant [Source:HGNC Symbol;Acc:HGNC:12029]	Yes
TRBC1	T_cells	Cytotoxic T and NK cells	Bagaev et al. 2021	https://doi.org/10.1016/j.ccell.2021.04.014	11	T cell receptor beta constant 1 [Source:HGNC Symbol;Acc:HGNC:12156]	Yes
TRBC2	T_cells	Cytotoxic T and NK cells	Bagaev et al. 2021	https://doi.org/10.1016/j.ccell.2021.04.014	11	T cell receptor beta constant 2 [Source:HGNC Symbol;Acc:HGNC:12157]	Yes
CD28	T_cells	Cytotoxic T and NK cells	Bagaev et al. 2021	https://doi.org/10.1016/j.ccell.2021.04.014	11	CD28 molecule [Source:HGNC Symbol;Acc:HGNC:1653]	Yes
CD5	T_cells	Cytotoxic T and NK cells	Bagaev et al. 2021	https://doi.org/10.1016/j.ccell.2021.04.014	11	CD5 molecule [Source:HGNC Symbol;Acc:HGNC:1685]	Yes
TRAT1	T_cells	Cytotoxic T and NK cells	Bagaev et al. 2021	https://doi.org/10.1016/j.ccell.2021.04.014	11	T cell receptor associated transmembrane adaptor 1 [Source:HGNC Symbol;Acc:HGNC:30698]	Yes
CD19	B_cells	B cells	Bagaev et al. 2021	https://doi.org/10.1016/j.ccell.2021.04.014	13	CD19 molecule [Source:HGNC Symbol;Acc:HGNC:1633]	Yes
MS4A1	B_cells	B cells	Bagaev et al. 2021	https://doi.org/10.1016/j.ccell.2021.04.014	13	membrane spanning 4-domains A1 [Source:HGNC Symbol;Acc:HGNC:7315]	Yes
TNFRSF13C	B_cells	B cells	Bagaev et al. 2021	https://doi.org/10.1016/j.ccell.2021.04.014	13	TNF receptor superfamily member 13C [Source:HGNC Symbol;Acc:HGNC:17755]	Yes
CR2	B_cells	B cells	Bagaev et al. 2021	https://doi.org/10.1016/j.ccell.2021.04.014	13	complement C3d receptor 2 [Source:HGNC Symbol;Acc:HGNC:2336]	Yes
TNFRSF17	B_cells	B cells	Bagaev et al. 2021	https://doi.org/10.1016/j.ccell.2021.04.014	13	TNF receptor superfamily member 17 [Source:HGNC Symbol;Acc:HGNC:11913]	Yes
TNFRSF13B	B_cells	B cells	Bagaev et al. 2021	https://doi.org/10.1016/j.ccell.2021.04.014	13	TNF receptor superfamily member 13B [Source:HGNC Symbol;Acc:HGNC:18153]	Yes
CD22	B_cells	B cells	Bagaev et al. 2021	https://doi.org/10.1016/j.ccell.2021.04.014	13	CD22 molecule [Source:HGNC Symbol;Acc:HGNC:1643]	Yes
CD79A	B_cells	B cells	Bagaev et al. 2021	https://doi.org/10.1016/j.ccell.2021.04.014	13	CD79a molecule [Source:HGNC Symbol;Acc:HGNC:1698]	Yes
CD79B	B_cells	B cells	Bagaev et al. 2021	https://doi.org/10.1016/j.ccell.2021.04.014	13	CD79b molecule [Source:HGNC Symbol;Acc:HGNC:1699]	Yes
BLK	B_cells	B cells	Bagaev et al. 2021	https://doi.org/10.1016/j.ccell.2021.04.014	13	BLK proto-oncogene, Src family tyrosine kinase [Source:HGNC Symbol;Acc:HGNC:1057]	Yes
FCRL5	B_cells	B cells	Bagaev et al. 2021	https://doi.org/10.1016/j.ccell.2021.04.014	13	Fc receptor like 5 [Source:HGNC Symbol;Acc:HGNC:18508]	Yes
PAX5	B_cells	B cells	Bagaev et al. 2021	https://doi.org/10.1016/j.ccell.2021.04.014	13	paired box 5 [Source:HGNC Symbol;Acc:HGNC:8619]	Yes
STAP1	B_cells	B cells	Bagaev et al. 2021	https://doi.org/10.1016/j.ccell.2021.04.014	13	signal transducing adaptor family member 1 [Source:HGNC Symbol;Acc:HGNC:24133]	Yes
NOS2	M1_signature	Anti tumor microenvironment	Bagaev et al. 2021	https://doi.org/10.1016/j.ccell.2021.04.014	9	nitric oxide synthase 2 [Source:HGNC Symbol;Acc:HGNC:7873]	Yes
TNF	M1_signature	Anti tumor microenvironment	Bagaev et al. 2021	https://doi.org/10.1016/j.ccell.2021.04.014	9	tumor necrosis factor [Source:HGNC Symbol;Acc:HGNC:11892]	Yes
IL1B	M1_signature	Anti tumor microenvironment	Bagaev et al. 2021	https://doi.org/10.1016/j.ccell.2021.04.014	9	interleukin 1 beta [Source:HGNC Symbol;Acc:HGNC:5992]	Yes
SOCS3	M1_signature	Anti tumor microenvironment	Bagaev et al. 2021	https://doi.org/10.1016/j.ccell.2021.04.014	9	suppressor of cytokine signaling 3 [Source:HGNC Symbol;Acc:HGNC:19391]	Yes
CMKLR1	M1_signature	Anti tumor microenvironment	Bagaev et al. 2021	https://doi.org/10.1016/j.ccell.2021.04.014	9	chemerin chemokine-like receptor 1 [Source:HGNC Symbol;Acc:HGNC:2121]	Yes
IRF5	M1_signature	Anti tumor microenvironment	Bagaev et al. 2021	https://doi.org/10.1016/j.ccell.2021.04.014	9	interferon regulatory factor 5 [Source:HGNC Symbol;Acc:HGNC:6120]	Yes
IL12A	M1_signature	Anti tumor microenvironment	Bagaev et al. 2021	https://doi.org/10.1016/j.ccell.2021.04.014	9	interleukin 12A [Source:HGNC Symbol;Acc:HGNC:5969]	Yes
IL12B	M1_signature	Anti tumor microenvironment	Bagaev et al. 2021	https://doi.org/10.1016/j.ccell.2021.04.014	9	interleukin 12B [Source:HGNC Symbol;Acc:HGNC:5970]	Yes
IL23A	M1_signature	Anti tumor microenvironment	Bagaev et al. 2021	https://doi.org/10.1016/j.ccell.2021.04.014	9	interleukin 23 subunit alpha [Source:HGNC Symbol;Acc:HGNC:15488]	Yes
IFNG	Th1_signature	Anti tumor microenvironment	Bagaev et al. 2021	https://doi.org/10.1016/j.ccell.2021.04.014	7	interferon gamma [Source:HGNC Symbol;Acc:HGNC:5438]	Yes
IL2	Th1_signature	Anti tumor microenvironment	Bagaev et al. 2021	https://doi.org/10.1016/j.ccell.2021.04.014	7	interleukin 2 [Source:HGNC Symbol;Acc:HGNC:6001]	Yes
CD40LG	Th1_signature	Anti tumor microenvironment	Bagaev et al. 2021	https://doi.org/10.1016/j.ccell.2021.04.014	7	CD40 ligand [Source:HGNC Symbol;Acc:HGNC:11935]	Yes
IL21	Th1_signature	Anti tumor microenvironment	Bagaev et al. 2021	https://doi.org/10.1016/j.ccell.2021.04.014	7	interleukin 21 [Source:HGNC Symbol;Acc:HGNC:6005]	Yes
TBX21	Th1_signature	Anti tumor microenvironment	Bagaev et al. 2021	https://doi.org/10.1016/j.ccell.2021.04.014	7	T-box transcription factor 21 [Source:HGNC Symbol;Acc:HGNC:11599]	Yes
STAT4	Th1_signature	Anti tumor microenvironment	Bagaev et al. 2021	https://doi.org/10.1016/j.ccell.2021.04.014	7	signal transducer and activator of transcription 4 [Source:HGNC Symbol;Acc:HGNC:11365]	Yes
IL12RB2	Th1_signature	Anti tumor microenvironment	Bagaev et al. 2021	https://doi.org/10.1016/j.ccell.2021.04.014	7	interleukin 12 receptor subunit beta 2 [Source:HGNC Symbol;Acc:HGNC:5972]	Yes
TNF	Antitumor_cytokines	Anti tumor microenvironment	Bagaev et al. 2021	https://doi.org/10.1016/j.ccell.2021.04.014	6	tumor necrosis factor [Source:HGNC Symbol;Acc:HGNC:11892]	Yes
IFNB1	Antitumor_cytokines	Anti tumor microenvironment	Bagaev et al. 2021	https://doi.org/10.1016/j.ccell.2021.04.014	6	interferon beta 1 [Source:HGNC Symbol;Acc:HGNC:5434]	Yes
IFNA2	Antitumor_cytokines	Anti tumor microenvironment	Bagaev et al. 2021	https://doi.org/10.1016/j.ccell.2021.04.014	6	interferon alpha 2 [Source:HGNC Symbol;Acc:HGNC:5423]	Yes
CCL3	Antitumor_cytokines	Anti tumor microenvironment	Bagaev et al. 2021	https://doi.org/10.1016/j.ccell.2021.04.014	6	C-C motif chemokine ligand 3 [Source:HGNC Symbol;Acc:HGNC:10627]	Yes
TNFSF10	Antitumor_cytokines	Anti tumor microenvironment	Bagaev et al. 2021	https://doi.org/10.1016/j.ccell.2021.04.014	6	TNF superfamily member 10 [Source:HGNC Symbol;Acc:HGNC:11925]	Yes
IL21	Antitumor_cytokines	Anti tumor microenvironment	Bagaev et al. 2021	https://doi.org/10.1016/j.ccell.2021.04.014	6	interleukin 21 [Source:HGNC Symbol;Acc:HGNC:6005]	Yes
PDCD1	Checkpoint_molecules	Checkpoint inhibition	Bagaev et al. 2021	https://doi.org/10.1016/j.ccell.2021.04.014	10	programmed cell death 1 [Source:HGNC Symbol;Acc:HGNC:8760]	Yes
CD274	Checkpoint_molecules	Checkpoint inhibition	Bagaev et al. 2021	https://doi.org/10.1016/j.ccell.2021.04.014	10	CD274 molecule [Source:HGNC Symbol;Acc:HGNC:17635]	Yes
CTLA4	Checkpoint_molecules	Checkpoint inhibition	Bagaev et al. 2021	https://doi.org/10.1016/j.ccell.2021.04.014	10	cytotoxic T-lymphocyte associated protein 4 [Source:HGNC Symbol;Acc:HGNC:2505]	Yes
LAG3	Checkpoint_molecules	Checkpoint inhibition	Bagaev et al. 2021	https://doi.org/10.1016/j.ccell.2021.04.014	10	lymphocyte activating 3 [Source:HGNC Symbol;Acc:HGNC:6476]	Yes
PDCD1LG2	Checkpoint_molecules	Checkpoint inhibition	Bagaev et al. 2021	https://doi.org/10.1016/j.ccell.2021.04.014	10	programmed cell death 1 ligand 2 [Source:HGNC Symbol;Acc:HGNC:18731]	Yes
BTLA	Checkpoint_molecules	Checkpoint inhibition	Bagaev et al. 2021	https://doi.org/10.1016/j.ccell.2021.04.014	10	B and T lymphocyte associated [Source:HGNC Symbol;Acc:HGNC:21087]	Yes
HAVCR2	Checkpoint_molecules	Checkpoint inhibition	Bagaev et al. 2021	https://doi.org/10.1016/j.ccell.2021.04.014	10	hepatitis A virus cellular receptor 2 [Source:HGNC Symbol;Acc:HGNC:18437]	Yes
TIGIT	Checkpoint_molecules	Checkpoint inhibition	Bagaev et al. 2021	https://doi.org/10.1016/j.ccell.2021.04.014	10	T cell immunoreceptor with Ig and ITIM domains [Source:HGNC Symbol;Acc:HGNC:26838]	Yes
VSIR	Checkpoint_molecules	Checkpoint inhibition	Bagaev et al. 2021	https://doi.org/10.1016/j.ccell.2021.04.014	10	V-set immunoregulatory receptor [Source:HGNC Symbol;Acc:HGNC:30085]	Yes
C10orf54	Checkpoint_molecules	Checkpoint inhibition	Bagaev et al. 2021	https://doi.org/10.1016/j.ccell.2021.04.014	10	NA	Yes
FOXP3	Treg	Treg	Bagaev et al. 2021	https://doi.org/10.1016/j.ccell.2021.04.014	7	forkhead box P3 [Source:HGNC Symbol;Acc:HGNC:6106]	Yes
CTLA4	Treg	Treg	Bagaev et al. 2021	https://doi.org/10.1016/j.ccell.2021.04.014	7	cytotoxic T-lymphocyte associated protein 4 [Source:HGNC Symbol;Acc:HGNC:2505]	Yes
IL10	Treg	Treg	Bagaev et al. 2021	https://doi.org/10.1016/j.ccell.2021.04.014	7	interleukin 10 [Source:HGNC Symbol;Acc:HGNC:5962]	Yes
TNFRSF18	Treg	Treg	Bagaev et al. 2021	https://doi.org/10.1016/j.ccell.2021.04.014	7	TNF receptor superfamily member 18 [Source:HGNC Symbol;Acc:HGNC:11914]	Yes
CCR8	Treg	Treg	Bagaev et al. 2021	https://doi.org/10.1016/j.ccell.2021.04.014	7	C-C motif chemokine receptor 8 [Source:HGNC Symbol;Acc:HGNC:1609]	Yes
IKZF4	Treg	Treg	Bagaev et al. 2021	https://doi.org/10.1016/j.ccell.2021.04.014	7	IKAROS family zinc finger 4 [Source:HGNC Symbol;Acc:HGNC:13179]	Yes
IKZF2	Treg	Treg	Bagaev et al. 2021	https://doi.org/10.1016/j.ccell.2021.04.014	7	IKAROS family zinc finger 2 [Source:HGNC Symbol;Acc:HGNC:13177]	Yes
CCL17	Treg_and_Th2_traffic	Treg	Bagaev et al. 2021	https://doi.org/10.1016/j.ccell.2021.04.014	7	C-C motif chemokine ligand 17 [Source:HGNC Symbol;Acc:HGNC:10615]	Yes
CCL22	Treg_and_Th2_traffic	Treg	Bagaev et al. 2021	https://doi.org/10.1016/j.ccell.2021.04.014	7	C-C motif chemokine ligand 22 [Source:HGNC Symbol;Acc:HGNC:10621]	Yes
CCL1	Treg_and_Th2_traffic	Treg	Bagaev et al. 2021	https://doi.org/10.1016/j.ccell.2021.04.014	7	C-C motif chemokine ligand 1 [Source:HGNC Symbol;Acc:HGNC:10609]	Yes
CCL28	Treg_and_Th2_traffic	Treg	Bagaev et al. 2021	https://doi.org/10.1016/j.ccell.2021.04.014	7	C-C motif chemokine ligand 28 [Source:HGNC Symbol;Acc:HGNC:17700]	Yes
CCR4	Treg_and_Th2_traffic	Treg	Bagaev et al. 2021	https://doi.org/10.1016/j.ccell.2021.04.014	7	C-C motif chemokine receptor 4 [Source:HGNC Symbol;Acc:HGNC:1605]	Yes
CCR8	Treg_and_Th2_traffic	Treg	Bagaev et al. 2021	https://doi.org/10.1016/j.ccell.2021.04.014	7	C-C motif chemokine receptor 8 [Source:HGNC Symbol;Acc:HGNC:1609]	Yes
CCR10	Treg_and_Th2_traffic	Treg	Bagaev et al. 2021	https://doi.org/10.1016/j.ccell.2021.04.014	7	C-C motif chemokine receptor 10 [Source:HGNC Symbol;Acc:HGNC:4474]	Yes
MPO	Neutrophil_signature	Granulocytes	Bagaev et al. 2021	https://doi.org/10.1016/j.ccell.2021.04.014	10	myeloperoxidase [Source:HGNC Symbol;Acc:HGNC:7218]	Yes
ELANE	Neutrophil_signature	Granulocytes	Bagaev et al. 2021	https://doi.org/10.1016/j.ccell.2021.04.014	10	elastase, neutrophil expressed [Source:HGNC Symbol;Acc:HGNC:3309]	Yes
PRTN3	Neutrophil_signature	Granulocytes	Bagaev et al. 2021	https://doi.org/10.1016/j.ccell.2021.04.014	10	proteinase 3 [Source:HGNC Symbol;Acc:HGNC:9495]	Yes
CTSG	Neutrophil_signature	Granulocytes	Bagaev et al. 2021	https://doi.org/10.1016/j.ccell.2021.04.014	10	cathepsin G [Source:HGNC Symbol;Acc:HGNC:2532]	Yes
CXCR1	Neutrophil_signature	Granulocytes	Bagaev et al. 2021	https://doi.org/10.1016/j.ccell.2021.04.014	10	C-X-C motif chemokine receptor 1 [Source:HGNC Symbol;Acc:HGNC:6026]	Yes
CXCR2	Neutrophil_signature	Granulocytes	Bagaev et al. 2021	https://doi.org/10.1016/j.ccell.2021.04.014	10	C-X-C motif chemokine receptor 2 [Source:HGNC Symbol;Acc:HGNC:6027]	Yes
FCGR3B	Neutrophil_signature	Granulocytes	Bagaev et al. 2021	https://doi.org/10.1016/j.ccell.2021.04.014	10	Fc gamma receptor IIIb [Source:HGNC Symbol;Acc:HGNC:3620]	Yes
CD177	Neutrophil_signature	Granulocytes	Bagaev et al. 2021	https://doi.org/10.1016/j.ccell.2021.04.014	10	CD177 molecule [Source:HGNC Symbol;Acc:HGNC:30072]	Yes
FFAR2	Neutrophil_signature	Granulocytes	Bagaev et al. 2021	https://doi.org/10.1016/j.ccell.2021.04.014	10	free fatty acid receptor 2 [Source:HGNC Symbol;Acc:HGNC:4501]	Yes
PGLYRP1	Neutrophil_signature	Granulocytes	Bagaev et al. 2021	https://doi.org/10.1016/j.ccell.2021.04.014	10	peptidoglycan recognition protein 1 [Source:HGNC Symbol;Acc:HGNC:8904]	Yes
CXCL8	Granulocyte_traffic	Granulocytes	Bagaev et al. 2021	https://doi.org/10.1016/j.ccell.2021.04.014	9	C-X-C motif chemokine ligand 8 [Source:HGNC Symbol;Acc:HGNC:6025]	Yes
CXCL1	Granulocyte_traffic	Granulocytes	Bagaev et al. 2021	https://doi.org/10.1016/j.ccell.2021.04.014	9	C-X-C motif chemokine ligand 1 [Source:HGNC Symbol;Acc:HGNC:4602]	Yes
CXCL2	Granulocyte_traffic	Granulocytes	Bagaev et al. 2021	https://doi.org/10.1016/j.ccell.2021.04.014	9	C-X-C motif chemokine ligand 2 [Source:HGNC Symbol;Acc:HGNC:4603]	Yes
CXCL5	Granulocyte_traffic	Granulocytes	Bagaev et al. 2021	https://doi.org/10.1016/j.ccell.2021.04.014	9	C-X-C motif chemokine ligand 5 [Source:HGNC Symbol;Acc:HGNC:10642]	Yes
CCL11	Granulocyte_traffic	Granulocytes	Bagaev et al. 2021	https://doi.org/10.1016/j.ccell.2021.04.014	9	C-C motif chemokine ligand 11 [Source:HGNC Symbol;Acc:HGNC:10610]	Yes
KITLG	Granulocyte_traffic	Granulocytes	Bagaev et al. 2021	https://doi.org/10.1016/j.ccell.2021.04.014	9	KIT ligand [Source:HGNC Symbol;Acc:HGNC:6343]	Yes
CXCR1	Granulocyte_traffic	Granulocytes	Bagaev et al. 2021	https://doi.org/10.1016/j.ccell.2021.04.014	9	C-X-C motif chemokine receptor 1 [Source:HGNC Symbol;Acc:HGNC:6026]	Yes
CXCR2	Granulocyte_traffic	Granulocytes	Bagaev et al. 2021	https://doi.org/10.1016/j.ccell.2021.04.014	9	C-X-C motif chemokine receptor 2 [Source:HGNC Symbol;Acc:HGNC:6027]	Yes
CCR3	Granulocyte_traffic	Granulocytes	Bagaev et al. 2021	https://doi.org/10.1016/j.ccell.2021.04.014	9	C-C motif chemokine receptor 3 [Source:HGNC Symbol;Acc:HGNC:1604]	Yes
IDO1	Immune_Suppression_by_Myeloid_Cells	MDSC	Bagaev et al. 2021	https://doi.org/10.1016/j.ccell.2021.04.014	7	indoleamine 2,3-dioxygenase 1 [Source:HGNC Symbol;Acc:HGNC:6059]	Yes
ARG1	Immune_Suppression_by_Myeloid_Cells	MDSC	Bagaev et al. 2021	https://doi.org/10.1016/j.ccell.2021.04.014	7	arginase 1 [Source:HGNC Symbol;Acc:HGNC:663]	Yes
IL10	Immune_Suppression_by_Myeloid_Cells	MDSC	Bagaev et al. 2021	https://doi.org/10.1016/j.ccell.2021.04.014	7	interleukin 10 [Source:HGNC Symbol;Acc:HGNC:5962]	Yes
CYBB	Immune_Suppression_by_Myeloid_Cells	MDSC	Bagaev et al. 2021	https://doi.org/10.1016/j.ccell.2021.04.014	7	cytochrome b-245 beta chain [Source:HGNC Symbol;Acc:HGNC:2578]	Yes
PTGS2	Immune_Suppression_by_Myeloid_Cells	MDSC	Bagaev et al. 2021	https://doi.org/10.1016/j.ccell.2021.04.014	7	prostaglandin-endoperoxide synthase 2 [Source:HGNC Symbol;Acc:HGNC:9605]	Yes
IL4I1	Immune_Suppression_by_Myeloid_Cells	MDSC	Bagaev et al. 2021	https://doi.org/10.1016/j.ccell.2021.04.014	7	interleukin 4 induced 1 [Source:HGNC Symbol;Acc:HGNC:19094]	Yes
IL6	Immune_Suppression_by_Myeloid_Cells	MDSC	Bagaev et al. 2021	https://doi.org/10.1016/j.ccell.2021.04.014	7	interleukin 6 [Source:HGNC Symbol;Acc:HGNC:6018]	Yes
CSF2	Myeloid_cells_traffic	MDSC	Bagaev et al. 2021	https://doi.org/10.1016/j.ccell.2021.04.014	15	colony stimulating factor 2 [Source:HGNC Symbol;Acc:HGNC:2434]	Yes
CSF3	Myeloid_cells_traffic	MDSC	Bagaev et al. 2021	https://doi.org/10.1016/j.ccell.2021.04.014	15	colony stimulating factor 3 [Source:HGNC Symbol;Acc:HGNC:2438]	Yes
CXCL12	Myeloid_cells_traffic	MDSC	Bagaev et al. 2021	https://doi.org/10.1016/j.ccell.2021.04.014	15	C-X-C motif chemokine ligand 12 [Source:HGNC Symbol;Acc:HGNC:10672]	Yes
CCL26	Myeloid_cells_traffic	MDSC	Bagaev et al. 2021	https://doi.org/10.1016/j.ccell.2021.04.014	15	C-C motif chemokine ligand 26 [Source:HGNC Symbol;Acc:HGNC:10625]	Yes
IL6	Myeloid_cells_traffic	MDSC	Bagaev et al. 2021	https://doi.org/10.1016/j.ccell.2021.04.014	15	interleukin 6 [Source:HGNC Symbol;Acc:HGNC:6018]	Yes
CXCL8	Myeloid_cells_traffic	MDSC	Bagaev et al. 2021	https://doi.org/10.1016/j.ccell.2021.04.014	15	C-X-C motif chemokine ligand 8 [Source:HGNC Symbol;Acc:HGNC:6025]	Yes
CXCL5	Myeloid_cells_traffic	MDSC	Bagaev et al. 2021	https://doi.org/10.1016/j.ccell.2021.04.014	15	C-X-C motif chemokine ligand 5 [Source:HGNC Symbol;Acc:HGNC:10642]	Yes
CSF1R	Myeloid_cells_traffic	MDSC	Bagaev et al. 2021	https://doi.org/10.1016/j.ccell.2021.04.014	15	colony stimulating factor 1 receptor [Source:HGNC Symbol;Acc:HGNC:2433]	Yes
CSF2RA	Myeloid_cells_traffic	MDSC	Bagaev et al. 2021	https://doi.org/10.1016/j.ccell.2021.04.014	15	colony stimulating factor 2 receptor subunit alpha [Source:HGNC Symbol;Acc:HGNC:2435]	Yes
CSF3R	Myeloid_cells_traffic	MDSC	Bagaev et al. 2021	https://doi.org/10.1016/j.ccell.2021.04.014	15	colony stimulating factor 3 receptor [Source:HGNC Symbol;Acc:HGNC:2439]	Yes
CXCR4	Myeloid_cells_traffic	MDSC	Bagaev et al. 2021	https://doi.org/10.1016/j.ccell.2021.04.014	15	C-X-C motif chemokine receptor 4 [Source:HGNC Symbol;Acc:HGNC:2561]	Yes
IL6R	Myeloid_cells_traffic	MDSC	Bagaev et al. 2021	https://doi.org/10.1016/j.ccell.2021.04.014	15	interleukin 6 receptor [Source:HGNC Symbol;Acc:HGNC:6019]	Yes
CXCR2	Myeloid_cells_traffic	MDSC	Bagaev et al. 2021	https://doi.org/10.1016/j.ccell.2021.04.014	15	C-X-C motif chemokine receptor 2 [Source:HGNC Symbol;Acc:HGNC:6027]	Yes
CCL15	Myeloid_cells_traffic	MDSC	Bagaev et al. 2021	https://doi.org/10.1016/j.ccell.2021.04.014	15	C-C motif chemokine ligand 15 [Source:HGNC Symbol;Acc:HGNC:10613]	Yes
CSF1	Myeloid_cells_traffic	MDSC	Bagaev et al. 2021	https://doi.org/10.1016/j.ccell.2021.04.014	15	colony stimulating factor 1 [Source:HGNC Symbol;Acc:HGNC:2432]	Yes
IL10	Tumor_associated_Macrophages	Tumor promotive immune infiltrate	Bagaev et al. 2021	https://doi.org/10.1016/j.ccell.2021.04.014	8	interleukin 10 [Source:HGNC Symbol;Acc:HGNC:5962]	Yes
MRC1	Tumor_associated_Macrophages	Tumor promotive immune infiltrate	Bagaev et al. 2021	https://doi.org/10.1016/j.ccell.2021.04.014	8	mannose receptor C-type 1 [Source:HGNC Symbol;Acc:HGNC:7228]	Yes
MSR1	Tumor_associated_Macrophages	Tumor promotive immune infiltrate	Bagaev et al. 2021	https://doi.org/10.1016/j.ccell.2021.04.014	8	macrophage scavenger receptor 1 [Source:HGNC Symbol;Acc:HGNC:7376]	Yes
CD163	Tumor_associated_Macrophages	Tumor promotive immune infiltrate	Bagaev et al. 2021	https://doi.org/10.1016/j.ccell.2021.04.014	8	CD163 molecule [Source:HGNC Symbol;Acc:HGNC:1631]	Yes
CSF1R	Tumor_associated_Macrophages	Tumor promotive immune infiltrate	Bagaev et al. 2021	https://doi.org/10.1016/j.ccell.2021.04.014	8	colony stimulating factor 1 receptor [Source:HGNC Symbol;Acc:HGNC:2433]	Yes
IL4I1	Tumor_associated_Macrophages	Tumor promotive immune infiltrate	Bagaev et al. 2021	https://doi.org/10.1016/j.ccell.2021.04.014	8	interleukin 4 induced 1 [Source:HGNC Symbol;Acc:HGNC:19094]	Yes
SIGLEC1	Tumor_associated_Macrophages	Tumor promotive immune infiltrate	Bagaev et al. 2021	https://doi.org/10.1016/j.ccell.2021.04.014	8	sialic acid binding Ig like lectin 1 [Source:HGNC Symbol;Acc:HGNC:11127]	Yes
CD68	Tumor_associated_Macrophages	Tumor promotive immune infiltrate	Bagaev et al. 2021	https://doi.org/10.1016/j.ccell.2021.04.014	8	CD68 molecule [Source:HGNC Symbol;Acc:HGNC:1693]	Yes
CCL2	Macrophage_and_DC_traffic	Tumor promotive immune infiltrate	Bagaev et al. 2021	https://doi.org/10.1016/j.ccell.2021.04.014	8	C-C motif chemokine ligand 2 [Source:HGNC Symbol;Acc:HGNC:10618]	Yes
CCL7	Macrophage_and_DC_traffic	Tumor promotive immune infiltrate	Bagaev et al. 2021	https://doi.org/10.1016/j.ccell.2021.04.014	8	C-C motif chemokine ligand 7 [Source:HGNC Symbol;Acc:HGNC:10634]	Yes
CCL8	Macrophage_and_DC_traffic	Tumor promotive immune infiltrate	Bagaev et al. 2021	https://doi.org/10.1016/j.ccell.2021.04.014	8	C-C motif chemokine ligand 8 [Source:HGNC Symbol;Acc:HGNC:10635]	Yes
XCL1	Macrophage_and_DC_traffic	Tumor promotive immune infiltrate	Bagaev et al. 2021	https://doi.org/10.1016/j.ccell.2021.04.014	8	X-C motif chemokine ligand 1 [Source:HGNC Symbol;Acc:HGNC:10645]	Yes
CCR2	Macrophage_and_DC_traffic	Tumor promotive immune infiltrate	Bagaev et al. 2021	https://doi.org/10.1016/j.ccell.2021.04.014	8	C-C motif chemokine receptor 2 [Source:HGNC Symbol;Acc:HGNC:1603]	Yes
XCR1	Macrophage_and_DC_traffic	Tumor promotive immune infiltrate	Bagaev et al. 2021	https://doi.org/10.1016/j.ccell.2021.04.014	8	X-C motif chemokine receptor 1 [Source:HGNC Symbol;Acc:HGNC:1625]	Yes
CSF1R	Macrophage_and_DC_traffic	Tumor promotive immune infiltrate	Bagaev et al. 2021	https://doi.org/10.1016/j.ccell.2021.04.014	8	colony stimulating factor 1 receptor [Source:HGNC Symbol;Acc:HGNC:2433]	Yes
CSF1	Macrophage_and_DC_traffic	Tumor promotive immune infiltrate	Bagaev et al. 2021	https://doi.org/10.1016/j.ccell.2021.04.014	8	colony stimulating factor 1 [Source:HGNC Symbol;Acc:HGNC:2432]	Yes
IL4	Th2_signature	Tumor promotive immune infiltrate	Bagaev et al. 2021	https://doi.org/10.1016/j.ccell.2021.04.014	6	interleukin 4 [Source:HGNC Symbol;Acc:HGNC:6014]	Yes
IL5	Th2_signature	Tumor promotive immune infiltrate	Bagaev et al. 2021	https://doi.org/10.1016/j.ccell.2021.04.014	6	interleukin 5 [Source:HGNC Symbol;Acc:HGNC:6016]	Yes
IL13	Th2_signature	Tumor promotive immune infiltrate	Bagaev et al. 2021	https://doi.org/10.1016/j.ccell.2021.04.014	6	interleukin 13 [Source:HGNC Symbol;Acc:HGNC:5973]	Yes
IL10	Th2_signature	Tumor promotive immune infiltrate	Bagaev et al. 2021	https://doi.org/10.1016/j.ccell.2021.04.014	6	interleukin 10 [Source:HGNC Symbol;Acc:HGNC:5962]	Yes
GATA3	Th2_signature	Tumor promotive immune infiltrate	Bagaev et al. 2021	https://doi.org/10.1016/j.ccell.2021.04.014	6	GATA binding protein 3 [Source:HGNC Symbol;Acc:HGNC:4172]	Yes
CCR4	Th2_signature	Tumor promotive immune infiltrate	Bagaev et al. 2021	https://doi.org/10.1016/j.ccell.2021.04.014	6	C-C motif chemokine receptor 4 [Source:HGNC Symbol;Acc:HGNC:1605]	Yes
IL10	Protumor_cytokines	Tumor promotive immune infiltrate	Bagaev et al. 2021	https://doi.org/10.1016/j.ccell.2021.04.014	7	interleukin 10 [Source:HGNC Symbol;Acc:HGNC:5962]	Yes
TGFB1	Protumor_cytokines	Tumor promotive immune infiltrate	Bagaev et al. 2021	https://doi.org/10.1016/j.ccell.2021.04.014	7	transforming growth factor beta 1 [Source:HGNC Symbol;Acc:HGNC:11766]	Yes
TGFB2	Protumor_cytokines	Tumor promotive immune infiltrate	Bagaev et al. 2021	https://doi.org/10.1016/j.ccell.2021.04.014	7	transforming growth factor beta 2 [Source:HGNC Symbol;Acc:HGNC:11768]	Yes
TGFB3	Protumor_cytokines	Tumor promotive immune infiltrate	Bagaev et al. 2021	https://doi.org/10.1016/j.ccell.2021.04.014	7	transforming growth factor beta 3 [Source:HGNC Symbol;Acc:HGNC:11769]	Yes
IL22	Protumor_cytokines	Tumor promotive immune infiltrate	Bagaev et al. 2021	https://doi.org/10.1016/j.ccell.2021.04.014	7	interleukin 22 [Source:HGNC Symbol;Acc:HGNC:14900]	Yes
MIF	Protumor_cytokines	Tumor promotive immune infiltrate	Bagaev et al. 2021	https://doi.org/10.1016/j.ccell.2021.04.014	7	macrophage migration inhibitory factor [Source:HGNC Symbol;Acc:HGNC:7097]	Yes
IL6	Protumor_cytokines	Tumor promotive immune infiltrate	Bagaev et al. 2021	https://doi.org/10.1016/j.ccell.2021.04.014	7	interleukin 6 [Source:HGNC Symbol;Acc:HGNC:6018]	Yes
COL1A1	Cancer_associated_fibroblasts	CAF	Bagaev et al. 2021	https://doi.org/10.1016/j.ccell.2021.04.014	19	collagen type I alpha 1 chain [Source:HGNC Symbol;Acc:HGNC:2197]	Yes
COL1A2	Cancer_associated_fibroblasts	CAF	Bagaev et al. 2021	https://doi.org/10.1016/j.ccell.2021.04.014	19	collagen type I alpha 2 chain [Source:HGNC Symbol;Acc:HGNC:2198]	Yes
COL5A1	Cancer_associated_fibroblasts	CAF	Bagaev et al. 2021	https://doi.org/10.1016/j.ccell.2021.04.014	19	collagen type V alpha 1 chain [Source:HGNC Symbol;Acc:HGNC:2209]	Yes
ACTA2	Cancer_associated_fibroblasts	CAF	Bagaev et al. 2021	https://doi.org/10.1016/j.ccell.2021.04.014	19	actin alpha 2, smooth muscle [Source:HGNC Symbol;Acc:HGNC:130]	Yes
FGF2	Cancer_associated_fibroblasts	CAF	Bagaev et al. 2021	https://doi.org/10.1016/j.ccell.2021.04.014	19	fibroblast growth factor 2 [Source:HGNC Symbol;Acc:HGNC:3676]	Yes
FAP	Cancer_associated_fibroblasts	CAF	Bagaev et al. 2021	https://doi.org/10.1016/j.ccell.2021.04.014	19	fibroblast activation protein alpha [Source:HGNC Symbol;Acc:HGNC:3590]	Yes
LRP1	Cancer_associated_fibroblasts	CAF	Bagaev et al. 2021	https://doi.org/10.1016/j.ccell.2021.04.014	19	LDL receptor related protein 1 [Source:HGNC Symbol;Acc:HGNC:6692]	Yes
CD248	Cancer_associated_fibroblasts	CAF	Bagaev et al. 2021	https://doi.org/10.1016/j.ccell.2021.04.014	19	CD248 molecule [Source:HGNC Symbol;Acc:HGNC:18219]	Yes
COL6A1	Cancer_associated_fibroblasts	CAF	Bagaev et al. 2021	https://doi.org/10.1016/j.ccell.2021.04.014	19	collagen type VI alpha 1 chain [Source:HGNC Symbol;Acc:HGNC:2211]	Yes
COL6A2	Cancer_associated_fibroblasts	CAF	Bagaev et al. 2021	https://doi.org/10.1016/j.ccell.2021.04.014	19	collagen type VI alpha 2 chain [Source:HGNC Symbol;Acc:HGNC:2212]	Yes
COL6A3	Cancer_associated_fibroblasts	CAF	Bagaev et al. 2021	https://doi.org/10.1016/j.ccell.2021.04.014	19	collagen type VI alpha 3 chain [Source:HGNC Symbol;Acc:HGNC:2213]	Yes
CXCL12	Cancer_associated_fibroblasts	CAF	Bagaev et al. 2021	https://doi.org/10.1016/j.ccell.2021.04.014	19	C-X-C motif chemokine ligand 12 [Source:HGNC Symbol;Acc:HGNC:10672]	Yes
FBLN1	Cancer_associated_fibroblasts	CAF	Bagaev et al. 2021	https://doi.org/10.1016/j.ccell.2021.04.014	19	fibulin 1 [Source:HGNC Symbol;Acc:HGNC:3600]	Yes
LUM	Cancer_associated_fibroblasts	CAF	Bagaev et al. 2021	https://doi.org/10.1016/j.ccell.2021.04.014	19	lumican [Source:HGNC Symbol;Acc:HGNC:6724]	Yes
MFAP5	Cancer_associated_fibroblasts	CAF	Bagaev et al. 2021	https://doi.org/10.1016/j.ccell.2021.04.014	19	microfibril associated protein 5 [Source:HGNC Symbol;Acc:HGNC:29673]	Yes
MMP3	Cancer_associated_fibroblasts	CAF	Bagaev et al. 2021	https://doi.org/10.1016/j.ccell.2021.04.014	19	matrix metallopeptidase 3 [Source:HGNC Symbol;Acc:HGNC:7173]	Yes
MMP2	Cancer_associated_fibroblasts	CAF	Bagaev et al. 2021	https://doi.org/10.1016/j.ccell.2021.04.014	19	matrix metallopeptidase 2 [Source:HGNC Symbol;Acc:HGNC:7166]	Yes
PDGFRB	Cancer_associated_fibroblasts	CAF	Bagaev et al. 2021	https://doi.org/10.1016/j.ccell.2021.04.014	19	platelet derived growth factor receptor beta [Source:HGNC Symbol;Acc:HGNC:8804]	Yes
PDGFRA	Cancer_associated_fibroblasts	CAF	Bagaev et al. 2021	https://doi.org/10.1016/j.ccell.2021.04.014	19	platelet derived growth factor receptor alpha [Source:HGNC Symbol;Acc:HGNC:8803]	Yes
FN1	Matrix	CAF	Bagaev et al. 2021	https://doi.org/10.1016/j.ccell.2021.04.014	15	fibronectin 1 [Source:HGNC Symbol;Acc:HGNC:3778]	Yes
COL1A1	Matrix	CAF	Bagaev et al. 2021	https://doi.org/10.1016/j.ccell.2021.04.014	15	collagen type I alpha 1 chain [Source:HGNC Symbol;Acc:HGNC:2197]	Yes
COL1A2	Matrix	CAF	Bagaev et al. 2021	https://doi.org/10.1016/j.ccell.2021.04.014	15	collagen type I alpha 2 chain [Source:HGNC Symbol;Acc:HGNC:2198]	Yes
COL4A1	Matrix	CAF	Bagaev et al. 2021	https://doi.org/10.1016/j.ccell.2021.04.014	15	collagen type IV alpha 1 chain [Source:HGNC Symbol;Acc:HGNC:2202]	Yes
COL3A1	Matrix	CAF	Bagaev et al. 2021	https://doi.org/10.1016/j.ccell.2021.04.014	15	collagen type III alpha 1 chain [Source:HGNC Symbol;Acc:HGNC:2201]	Yes
VTN	Matrix	CAF	Bagaev et al. 2021	https://doi.org/10.1016/j.ccell.2021.04.014	15	vitronectin [Source:HGNC Symbol;Acc:HGNC:12724]	Yes
LGALS7	Matrix	CAF	Bagaev et al. 2021	https://doi.org/10.1016/j.ccell.2021.04.014	15	galectin 7 [Source:HGNC Symbol;Acc:HGNC:6568]	Yes
LGALS9	Matrix	CAF	Bagaev et al. 2021	https://doi.org/10.1016/j.ccell.2021.04.014	15	galectin 9 [Source:HGNC Symbol;Acc:HGNC:6570]	Yes
LAMA3	Matrix	CAF	Bagaev et al. 2021	https://doi.org/10.1016/j.ccell.2021.04.014	15	laminin subunit alpha 3 [Source:HGNC Symbol;Acc:HGNC:6483]	Yes
LAMB3	Matrix	CAF	Bagaev et al. 2021	https://doi.org/10.1016/j.ccell.2021.04.014	15	laminin subunit beta 3 [Source:HGNC Symbol;Acc:HGNC:6490]	Yes
LAMC2	Matrix	CAF	Bagaev et al. 2021	https://doi.org/10.1016/j.ccell.2021.04.014	15	laminin subunit gamma 2 [Source:HGNC Symbol;Acc:HGNC:6493]	Yes
TNC	Matrix	CAF	Bagaev et al. 2021	https://doi.org/10.1016/j.ccell.2021.04.014	15	tenascin C [Source:HGNC Symbol;Acc:HGNC:5318]	Yes
ELN	Matrix	CAF	Bagaev et al. 2021	https://doi.org/10.1016/j.ccell.2021.04.014	15	elastin [Source:HGNC Symbol;Acc:HGNC:3327]	Yes
COL5A1	Matrix	CAF	Bagaev et al. 2021	https://doi.org/10.1016/j.ccell.2021.04.014	15	collagen type V alpha 1 chain [Source:HGNC Symbol;Acc:HGNC:2209]	Yes
COL11A1	Matrix	CAF	Bagaev et al. 2021	https://doi.org/10.1016/j.ccell.2021.04.014	15	collagen type XI alpha 1 chain [Source:HGNC Symbol;Acc:HGNC:2186]	Yes
CA9	Matrix_remodeling	CAF	Bagaev et al. 2021	https://doi.org/10.1016/j.ccell.2021.04.014	12	carbonic anhydrase 9 [Source:HGNC Symbol;Acc:HGNC:1383]	Yes
MMP9	Matrix_remodeling	CAF	Bagaev et al. 2021	https://doi.org/10.1016/j.ccell.2021.04.014	12	matrix metallopeptidase 9 [Source:HGNC Symbol;Acc:HGNC:7176]	Yes
MMP2	Matrix_remodeling	CAF	Bagaev et al. 2021	https://doi.org/10.1016/j.ccell.2021.04.014	12	matrix metallopeptidase 2 [Source:HGNC Symbol;Acc:HGNC:7166]	Yes
MMP1	Matrix_remodeling	CAF	Bagaev et al. 2021	https://doi.org/10.1016/j.ccell.2021.04.014	12	matrix metallopeptidase 1 [Source:HGNC Symbol;Acc:HGNC:7155]	Yes
MMP3	Matrix_remodeling	CAF	Bagaev et al. 2021	https://doi.org/10.1016/j.ccell.2021.04.014	12	matrix metallopeptidase 3 [Source:HGNC Symbol;Acc:HGNC:7173]	Yes
MMP12	Matrix_remodeling	CAF	Bagaev et al. 2021	https://doi.org/10.1016/j.ccell.2021.04.014	12	matrix metallopeptidase 12 [Source:HGNC Symbol;Acc:HGNC:7158]	Yes
MMP7	Matrix_remodeling	CAF	Bagaev et al. 2021	https://doi.org/10.1016/j.ccell.2021.04.014	12	matrix metallopeptidase 7 [Source:HGNC Symbol;Acc:HGNC:7174]	Yes
MMP11	Matrix_remodeling	CAF	Bagaev et al. 2021	https://doi.org/10.1016/j.ccell.2021.04.014	12	matrix metallopeptidase 11 [Source:HGNC Symbol;Acc:HGNC:7157]	Yes
PLOD2	Matrix_remodeling	CAF	Bagaev et al. 2021	https://doi.org/10.1016/j.ccell.2021.04.014	12	procollagen-lysine,2-oxoglutarate 5-dioxygenase 2 [Source:HGNC Symbol;Acc:HGNC:9082]	Yes
ADAMTS4	Matrix_remodeling	CAF	Bagaev et al. 2021	https://doi.org/10.1016/j.ccell.2021.04.014	12	ADAM metallopeptidase with thrombospondin type 1 motif 4 [Source:HGNC Symbol;Acc:HGNC:220]	Yes
ADAMTS5	Matrix_remodeling	CAF	Bagaev et al. 2021	https://doi.org/10.1016/j.ccell.2021.04.014	12	ADAM metallopeptidase with thrombospondin type 1 motif 5 [Source:HGNC Symbol;Acc:HGNC:221]	Yes
LOX	Matrix_remodeling	CAF	Bagaev et al. 2021	https://doi.org/10.1016/j.ccell.2021.04.014	12	lysyl oxidase [Source:HGNC Symbol;Acc:HGNC:6664]	Yes
VEGFA	Angiogenesis	Angiogenesis	Bagaev et al. 2021	https://doi.org/10.1016/j.ccell.2021.04.014	15	vascular endothelial growth factor A [Source:HGNC Symbol;Acc:HGNC:12680]	Yes
VEGFB	Angiogenesis	Angiogenesis	Bagaev et al. 2021	https://doi.org/10.1016/j.ccell.2021.04.014	15	vascular endothelial growth factor B [Source:HGNC Symbol;Acc:HGNC:12681]	Yes
VEGFC	Angiogenesis	Angiogenesis	Bagaev et al. 2021	https://doi.org/10.1016/j.ccell.2021.04.014	15	vascular endothelial growth factor C [Source:HGNC Symbol;Acc:HGNC:12682]	Yes
PDGFC	Angiogenesis	Angiogenesis	Bagaev et al. 2021	https://doi.org/10.1016/j.ccell.2021.04.014	15	platelet derived growth factor C [Source:HGNC Symbol;Acc:HGNC:8801]	Yes
CXCL8	Angiogenesis	Angiogenesis	Bagaev et al. 2021	https://doi.org/10.1016/j.ccell.2021.04.014	15	C-X-C motif chemokine ligand 8 [Source:HGNC Symbol;Acc:HGNC:6025]	Yes
CXCR2	Angiogenesis	Angiogenesis	Bagaev et al. 2021	https://doi.org/10.1016/j.ccell.2021.04.014	15	C-X-C motif chemokine receptor 2 [Source:HGNC Symbol;Acc:HGNC:6027]	Yes
FLT1	Angiogenesis	Angiogenesis	Bagaev et al. 2021	https://doi.org/10.1016/j.ccell.2021.04.014	15	fms related receptor tyrosine kinase 1 [Source:HGNC Symbol;Acc:HGNC:3763]	Yes
PGF	Angiogenesis	Angiogenesis	Bagaev et al. 2021	https://doi.org/10.1016/j.ccell.2021.04.014	15	placental growth factor [Source:HGNC Symbol;Acc:HGNC:8893]	Yes
CXCL5	Angiogenesis	Angiogenesis	Bagaev et al. 2021	https://doi.org/10.1016/j.ccell.2021.04.014	15	C-X-C motif chemokine ligand 5 [Source:HGNC Symbol;Acc:HGNC:10642]	Yes
KDR	Angiogenesis	Angiogenesis	Bagaev et al. 2021	https://doi.org/10.1016/j.ccell.2021.04.014	15	kinase insert domain receptor [Source:HGNC Symbol;Acc:HGNC:6307]	Yes
ANGPT1	Angiogenesis	Angiogenesis	Bagaev et al. 2021	https://doi.org/10.1016/j.ccell.2021.04.014	15	angiopoietin 1 [Source:HGNC Symbol;Acc:HGNC:484]	Yes
ANGPT2	Angiogenesis	Angiogenesis	Bagaev et al. 2021	https://doi.org/10.1016/j.ccell.2021.04.014	15	angiopoietin 2 [Source:HGNC Symbol;Acc:HGNC:485]	Yes
TEK	Angiogenesis	Angiogenesis	Bagaev et al. 2021	https://doi.org/10.1016/j.ccell.2021.04.014	15	TEK receptor tyrosine kinase [Source:HGNC Symbol;Acc:HGNC:11724]	Yes
VWF	Angiogenesis	Angiogenesis	Bagaev et al. 2021	https://doi.org/10.1016/j.ccell.2021.04.014	15	von Willebrand factor [Source:HGNC Symbol;Acc:HGNC:12726]	Yes
CDH5	Angiogenesis	Angiogenesis	Bagaev et al. 2021	https://doi.org/10.1016/j.ccell.2021.04.014	15	cadherin 5 [Source:HGNC Symbol;Acc:HGNC:1764]	Yes
NOS3	Endothelium	Angiogenesis	Bagaev et al. 2021	https://doi.org/10.1016/j.ccell.2021.04.014	10	nitric oxide synthase 3 [Source:HGNC Symbol;Acc:HGNC:7876]	Yes
KDR	Endothelium	Angiogenesis	Bagaev et al. 2021	https://doi.org/10.1016/j.ccell.2021.04.014	10	kinase insert domain receptor [Source:HGNC Symbol;Acc:HGNC:6307]	Yes
FLT1	Endothelium	Angiogenesis	Bagaev et al. 2021	https://doi.org/10.1016/j.ccell.2021.04.014	10	fms related receptor tyrosine kinase 1 [Source:HGNC Symbol;Acc:HGNC:3763]	Yes
VCAM1	Endothelium	Angiogenesis	Bagaev et al. 2021	https://doi.org/10.1016/j.ccell.2021.04.014	10	vascular cell adhesion molecule 1 [Source:HGNC Symbol;Acc:HGNC:12663]	Yes
VWF	Endothelium	Angiogenesis	Bagaev et al. 2021	https://doi.org/10.1016/j.ccell.2021.04.014	10	von Willebrand factor [Source:HGNC Symbol;Acc:HGNC:12726]	Yes
CDH5	Endothelium	Angiogenesis	Bagaev et al. 2021	https://doi.org/10.1016/j.ccell.2021.04.014	10	cadherin 5 [Source:HGNC Symbol;Acc:HGNC:1764]	Yes
MMRN1	Endothelium	Angiogenesis	Bagaev et al. 2021	https://doi.org/10.1016/j.ccell.2021.04.014	10	multimerin 1 [Source:HGNC Symbol;Acc:HGNC:7178]	Yes
ENG	Endothelium	Angiogenesis	Bagaev et al. 2021	https://doi.org/10.1016/j.ccell.2021.04.014	10	endoglin [Source:HGNC Symbol;Acc:HGNC:3349]	Yes
CLEC14A	Endothelium	Angiogenesis	Bagaev et al. 2021	https://doi.org/10.1016/j.ccell.2021.04.014	10	C-type lectin domain containing 14A [Source:HGNC Symbol;Acc:HGNC:19832]	Yes
MMRN2	Endothelium	Angiogenesis	Bagaev et al. 2021	https://doi.org/10.1016/j.ccell.2021.04.014	10	multimerin 2 [Source:HGNC Symbol;Acc:HGNC:19888]	Yes
MKI67	Tumor_proliferation_rate	Tumor features	Bagaev et al. 2021	https://doi.org/10.1016/j.ccell.2021.04.014	15	marker of proliferation Ki-67 [Source:HGNC Symbol;Acc:HGNC:7107]	Yes
ESCO2	Tumor_proliferation_rate	Tumor features	Bagaev et al. 2021	https://doi.org/10.1016/j.ccell.2021.04.014	15	establishment of sister chromatid cohesion N-acetyltransferase 2 [Source:HGNC Symbol;Acc:HGNC:27230]	Yes
CETN3	Tumor_proliferation_rate	Tumor features	Bagaev et al. 2021	https://doi.org/10.1016/j.ccell.2021.04.014	15	centrin 3 [Source:HGNC Symbol;Acc:HGNC:1868]	Yes
CDK2	Tumor_proliferation_rate	Tumor features	Bagaev et al. 2021	https://doi.org/10.1016/j.ccell.2021.04.014	15	cyclin dependent kinase 2 [Source:HGNC Symbol;Acc:HGNC:1771]	Yes
CCND1	Tumor_proliferation_rate	Tumor features	Bagaev et al. 2021	https://doi.org/10.1016/j.ccell.2021.04.014	15	cyclin D1 [Source:HGNC Symbol;Acc:HGNC:1582]	Yes
CCNE1	Tumor_proliferation_rate	Tumor features	Bagaev et al. 2021	https://doi.org/10.1016/j.ccell.2021.04.014	15	cyclin E1 [Source:HGNC Symbol;Acc:HGNC:1589]	Yes
AURKA	Tumor_proliferation_rate	Tumor features	Bagaev et al. 2021	https://doi.org/10.1016/j.ccell.2021.04.014	15	aurora kinase A [Source:HGNC Symbol;Acc:HGNC:11393]	Yes
AURKB	Tumor_proliferation_rate	Tumor features	Bagaev et al. 2021	https://doi.org/10.1016/j.ccell.2021.04.014	15	aurora kinase B [Source:HGNC Symbol;Acc:HGNC:11390]	Yes
E2F1	Tumor_proliferation_rate	Tumor features	Bagaev et al. 2021	https://doi.org/10.1016/j.ccell.2021.04.014	15	E2F transcription factor 1 [Source:HGNC Symbol;Acc:HGNC:3113]	Yes
MYBL2	Tumor_proliferation_rate	Tumor features	Bagaev et al. 2021	https://doi.org/10.1016/j.ccell.2021.04.014	15	MYB proto-oncogene like 2 [Source:HGNC Symbol;Acc:HGNC:7548]	Yes
BUB1	Tumor_proliferation_rate	Tumor features	Bagaev et al. 2021	https://doi.org/10.1016/j.ccell.2021.04.014	15	BUB1 mitotic checkpoint serine/threonine kinase [Source:HGNC Symbol;Acc:HGNC:1148]	Yes
PLK1	Tumor_proliferation_rate	Tumor features	Bagaev et al. 2021	https://doi.org/10.1016/j.ccell.2021.04.014	15	polo like kinase 1 [Source:HGNC Symbol;Acc:HGNC:9077]	Yes
CCNB1	Tumor_proliferation_rate	Tumor features	Bagaev et al. 2021	https://doi.org/10.1016/j.ccell.2021.04.014	15	cyclin B1 [Source:HGNC Symbol;Acc:HGNC:1579]	Yes
MCM2	Tumor_proliferation_rate	Tumor features	Bagaev et al. 2021	https://doi.org/10.1016/j.ccell.2021.04.014	15	minichromosome maintenance complex component 2 [Source:HGNC Symbol;Acc:HGNC:6944]	Yes
MCM6	Tumor_proliferation_rate	Tumor features	Bagaev et al. 2021	https://doi.org/10.1016/j.ccell.2021.04.014	15	minichromosome maintenance complex component 6 [Source:HGNC Symbol;Acc:HGNC:6949]	Yes
SNAI1	EMT_signature	Tumor features	Bagaev et al. 2021	https://doi.org/10.1016/j.ccell.2021.04.014	7	snail family transcriptional repressor 1 [Source:HGNC Symbol;Acc:HGNC:11128]	Yes
SNAI2	EMT_signature	Tumor features	Bagaev et al. 2021	https://doi.org/10.1016/j.ccell.2021.04.014	7	snail family transcriptional repressor 2 [Source:HGNC Symbol;Acc:HGNC:11094]	Yes
TWIST1	EMT_signature	Tumor features	Bagaev et al. 2021	https://doi.org/10.1016/j.ccell.2021.04.014	7	twist family bHLH transcription factor 1 [Source:HGNC Symbol;Acc:HGNC:12428]	Yes
TWIST2	EMT_signature	Tumor features	Bagaev et al. 2021	https://doi.org/10.1016/j.ccell.2021.04.014	7	twist family bHLH transcription factor 2 [Source:HGNC Symbol;Acc:HGNC:20670]	Yes
ZEB1	EMT_signature	Tumor features	Bagaev et al. 2021	https://doi.org/10.1016/j.ccell.2021.04.014	7	zinc finger E-box binding homeobox 1 [Source:HGNC Symbol;Acc:HGNC:11642]	Yes
ZEB2	EMT_signature	Tumor features	Bagaev et al. 2021	https://doi.org/10.1016/j.ccell.2021.04.014	7	zinc finger E-box binding homeobox 2 [Source:HGNC Symbol;Acc:HGNC:14881]	Yes
CDH2	EMT_signature	Tumor features	Bagaev et al. 2021	https://doi.org/10.1016/j.ccell.2021.04.014	7	cadherin 2 [Source:HGNC Symbol;Acc:HGNC:1759]	Yes
CCL19	TLS_markers_Cabrita	Biological_process	Cabrita et al. 2020	10.1038/s41586-019-1914-8	9	C-C motif chemokine ligand 19 [Source:HGNC Symbol;Acc:HGNC:10617]	Yes
CCL21	TLS_markers_Cabrita	Biological_process	Cabrita et al. 2020	10.1038/s41586-019-1914-8	9	C-C motif chemokine ligand 21 [Source:HGNC Symbol;Acc:HGNC:10620]	Yes
CXCL13	TLS_markers_Cabrita	Biological_process	Cabrita et al. 2020	10.1038/s41586-019-1914-8	9	C-X-C motif chemokine ligand 13 [Source:HGNC Symbol;Acc:HGNC:10639]	Yes
CCR7	TLS_markers_Cabrita	Biological_process	Cabrita et al. 2020	10.1038/s41586-019-1914-8	9	C-C motif chemokine receptor 7 [Source:HGNC Symbol;Acc:HGNC:1608]	Yes
SELL	TLS_markers_Cabrita	Biological_process	Cabrita et al. 2020	10.1038/s41586-019-1914-8	9	selectin L [Source:HGNC Symbol;Acc:HGNC:10720]	Yes
LAMP3	TLS_markers_Cabrita	Biological_process	Cabrita et al. 2020	10.1038/s41586-019-1914-8	9	lysosomal associated membrane protein 3 [Source:HGNC Symbol;Acc:HGNC:14582]	Yes
CXCR4	TLS_markers_Cabrita	Biological_process	Cabrita et al. 2020	10.1038/s41586-019-1914-8	9	C-X-C motif chemokine receptor 4 [Source:HGNC Symbol;Acc:HGNC:2561]	Yes
CD86	TLS_markers_Cabrita	Biological_process	Cabrita et al. 2020	10.1038/s41586-019-1914-8	9	CD86 molecule [Source:HGNC Symbol;Acc:HGNC:1705]	Yes
BCL6	TLS_markers_Cabrita	Biological_process	Cabrita et al. 2020	10.1038/s41586-019-1914-8	9	BCL6 transcription repressor [Source:HGNC Symbol;Acc:HGNC:1001]	Yes
CD79B	TLS_signature_Cabrita	Biological_process	Cabrita et al. 2020	10.1038/s41586-019-1914-8	9	CD79b molecule [Source:HGNC Symbol;Acc:HGNC:1699]	Yes
CD1D	TLS_signature_Cabrita	Biological_process	Cabrita et al. 2020	10.1038/s41586-019-1914-8	9	CD1d molecule [Source:HGNC Symbol;Acc:HGNC:1637]	Yes
SKAP1	TLS_signature_Cabrita	Biological_process	Cabrita et al. 2020	10.1038/s41586-019-1914-8	9	src kinase associated phosphoprotein 1 [Source:HGNC Symbol;Acc:HGNC:15605]	Yes
CETP	TLS_signature_Cabrita	Biological_process	Cabrita et al. 2020	10.1038/s41586-019-1914-8	9	cholesteryl ester transfer protein [Source:HGNC Symbol;Acc:HGNC:1869]	Yes
EIF1AY	TLS_signature_Cabrita	Biological_process	Cabrita et al. 2020	10.1038/s41586-019-1914-8	9	eukaryotic translation initiation factor 1A Y-linked [Source:HGNC Symbol;Acc:HGNC:3252]	Yes
RBP5	TLS_signature_Cabrita	Biological_process	Cabrita et al. 2020	10.1038/s41586-019-1914-8	9	retinol binding protein 5 [Source:HGNC Symbol;Acc:HGNC:15847]	Yes
PTGDS	TLS_signature_Cabrita	Biological_process	Cabrita et al. 2020	10.1038/s41586-019-1914-8	9	prostaglandin D2 synthase [Source:HGNC Symbol;Acc:HGNC:9592]	Yes
LAT	TLS_signature_Cabrita	Biological_process	Cabrita et al. 2020	10.1038/s41586-019-1914-8	9	linker for activation of T cells [Source:HGNC Symbol;Acc:HGNC:18874]	Yes
CCR6	TLS_signature_Cabrita	Biological_process	Cabrita et al. 2020	10.1038/s41586-019-1914-8	9	C-C motif chemokine receptor 6 [Source:HGNC Symbol;Acc:HGNC:1607]	Yes
FLT1	F_TBRS	TGFB_response	Calon et al. 2012	10.1016/j.ccr.2012.08.013	286	fms related receptor tyrosine kinase 1 [Source:HGNC Symbol;Acc:HGNC:3763]	Yes
COL10A1	F_TBRS	TGFB_response	Calon et al. 2012	10.1016/j.ccr.2012.08.013	286	collagen type X alpha 1 chain [Source:HGNC Symbol;Acc:HGNC:2185]	Yes
IGFBP3	F_TBRS	TGFB_response	Calon et al. 2012	10.1016/j.ccr.2012.08.013	286	insulin like growth factor binding protein 3 [Source:HGNC Symbol;Acc:HGNC:5472]	Yes
NOX4	F_TBRS	TGFB_response	Calon et al. 2012	10.1016/j.ccr.2012.08.013	286	NADPH oxidase 4 [Source:HGNC Symbol;Acc:HGNC:7891]	Yes
MEX3B	F_TBRS	TGFB_response	Calon et al. 2012	10.1016/j.ccr.2012.08.013	286	mex-3 RNA binding family member B [Source:HGNC Symbol;Acc:HGNC:25297]	Yes
GAS1	F_TBRS	TGFB_response	Calon et al. 2012	10.1016/j.ccr.2012.08.013	286	growth arrest specific 1 [Source:HGNC Symbol;Acc:HGNC:4165]	Yes
INHBA	F_TBRS	TGFB_response	Calon et al. 2012	10.1016/j.ccr.2012.08.013	286	inhibin subunit beta A [Source:HGNC Symbol;Acc:HGNC:6066]	Yes
VEGFA	F_TBRS	TGFB_response	Calon et al. 2012	10.1016/j.ccr.2012.08.013	286	vascular endothelial growth factor A [Source:HGNC Symbol;Acc:HGNC:12680]	Yes
CDKN2B	F_TBRS	TGFB_response	Calon et al. 2012	10.1016/j.ccr.2012.08.013	286	cyclin dependent kinase inhibitor 2B [Source:HGNC Symbol;Acc:HGNC:1788]	Yes
FBXO32	F_TBRS	TGFB_response	Calon et al. 2012	10.1016/j.ccr.2012.08.013	286	F-box protein 32 [Source:HGNC Symbol;Acc:HGNC:16731]	Yes
CALB2	F_TBRS	TGFB_response	Calon et al. 2012	10.1016/j.ccr.2012.08.013	286	calbindin 2 [Source:HGNC Symbol;Acc:HGNC:1435]	Yes
CTGF	F_TBRS	TGFB_response	Calon et al. 2012	10.1016/j.ccr.2012.08.013	286	NA	Yes
KANK4	F_TBRS	TGFB_response	Calon et al. 2012	10.1016/j.ccr.2012.08.013	286	KN motif and ankyrin repeat domains 4 [Source:HGNC Symbol;Acc:HGNC:27263]	Yes
NET1	F_TBRS	TGFB_response	Calon et al. 2012	10.1016/j.ccr.2012.08.013	286	neuroepithelial cell transforming 1 [Source:HGNC Symbol;Acc:HGNC:14592]	Yes
HEY1	F_TBRS	TGFB_response	Calon et al. 2012	10.1016/j.ccr.2012.08.013	286	hes related family bHLH transcription factor with YRPW motif 1 [Source:HGNC Symbol;Acc:HGNC:4880]	Yes
SERPINE1	F_TBRS	TGFB_response	Calon et al. 2012	10.1016/j.ccr.2012.08.013	286	serpin family E member 1 [Source:HGNC Symbol;Acc:HGNC:8583]	Yes
ESM1	F_TBRS	TGFB_response	Calon et al. 2012	10.1016/j.ccr.2012.08.013	286	endothelial cell specific molecule 1 [Source:HGNC Symbol;Acc:HGNC:3466]	Yes
TIMP3	F_TBRS	TGFB_response	Calon et al. 2012	10.1016/j.ccr.2012.08.013	286	TIMP metallopeptidase inhibitor 3 [Source:HGNC Symbol;Acc:HGNC:11822]	Yes
SYNE1	F_TBRS	TGFB_response	Calon et al. 2012	10.1016/j.ccr.2012.08.013	286	spectrin repeat containing nuclear envelope protein 1 [Source:HGNC Symbol;Acc:HGNC:17089]	Yes
BHLHE40	F_TBRS	TGFB_response	Calon et al. 2012	10.1016/j.ccr.2012.08.013	286	basic helix-loop-helix family member e40 [Source:HGNC Symbol;Acc:HGNC:1046]	Yes
PLAUR	F_TBRS	TGFB_response	Calon et al. 2012	10.1016/j.ccr.2012.08.013	286	plasminogen activator, urokinase receptor [Source:HGNC Symbol;Acc:HGNC:9053]	Yes
APBB2	F_TBRS	TGFB_response	Calon et al. 2012	10.1016/j.ccr.2012.08.013	286	amyloid beta precursor protein binding family B member 2 [Source:HGNC Symbol;Acc:HGNC:582]	Yes
FGF1	F_TBRS	TGFB_response	Calon et al. 2012	10.1016/j.ccr.2012.08.013	286	fibroblast growth factor 1 [Source:HGNC Symbol;Acc:HGNC:3665]	Yes
ANGPTL4	F_TBRS	TGFB_response	Calon et al. 2012	10.1016/j.ccr.2012.08.013	286	angiopoietin like 4 [Source:HGNC Symbol;Acc:HGNC:16039]	Yes
LMCD1	F_TBRS	TGFB_response	Calon et al. 2012	10.1016/j.ccr.2012.08.013	286	LIM and cysteine rich domains 1 [Source:HGNC Symbol;Acc:HGNC:6633]	Yes
PGM2L1	F_TBRS	TGFB_response	Calon et al. 2012	10.1016/j.ccr.2012.08.013	286	phosphoglucomutase 2 like 1 [Source:HGNC Symbol;Acc:HGNC:20898]	Yes
KAL1	F_TBRS	TGFB_response	Calon et al. 2012	10.1016/j.ccr.2012.08.013	286	NA	Yes
TNFAIP6	F_TBRS	TGFB_response	Calon et al. 2012	10.1016/j.ccr.2012.08.013	286	TNF alpha induced protein 6 [Source:HGNC Symbol;Acc:HGNC:11898]	Yes
OSGIN2	F_TBRS	TGFB_response	Calon et al. 2012	10.1016/j.ccr.2012.08.013	286	oxidative stress induced growth inhibitor family member 2 [Source:HGNC Symbol;Acc:HGNC:1355]	Yes
PODXL	F_TBRS	TGFB_response	Calon et al. 2012	10.1016/j.ccr.2012.08.013	286	podocalyxin like [Source:HGNC Symbol;Acc:HGNC:9171]	Yes
PCDH9	F_TBRS	TGFB_response	Calon et al. 2012	10.1016/j.ccr.2012.08.013	286	protocadherin 9 [Source:HGNC Symbol;Acc:HGNC:8661]	Yes
C13orf33	F_TBRS	TGFB_response	Calon et al. 2012	10.1016/j.ccr.2012.08.013	286	NA	Yes
RASGRP3	F_TBRS	TGFB_response	Calon et al. 2012	10.1016/j.ccr.2012.08.013	286	RAS guanyl releasing protein 3 [Source:HGNC Symbol;Acc:HGNC:14545]	Yes
LOH3CR2A	F_TBRS	TGFB_response	Calon et al. 2012	10.1016/j.ccr.2012.08.013	286	NA	Yes
SPSB1	F_TBRS	TGFB_response	Calon et al. 2012	10.1016/j.ccr.2012.08.013	286	splA/ryanodine receptor domain and SOCS box containing 1 [Source:HGNC Symbol;Acc:HGNC:30628]	Yes
FN1	F_TBRS	TGFB_response	Calon et al. 2012	10.1016/j.ccr.2012.08.013	286	fibronectin 1 [Source:HGNC Symbol;Acc:HGNC:3778]	Yes
GADD45B	F_TBRS	TGFB_response	Calon et al. 2012	10.1016/j.ccr.2012.08.013	286	growth arrest and DNA damage inducible beta [Source:HGNC Symbol;Acc:HGNC:4096]	Yes
TRIB1	F_TBRS	TGFB_response	Calon et al. 2012	10.1016/j.ccr.2012.08.013	286	tribbles pseudokinase 1 [Source:HGNC Symbol;Acc:HGNC:16891]	Yes
STK17B	F_TBRS	TGFB_response	Calon et al. 2012	10.1016/j.ccr.2012.08.013	286	serine/threonine kinase 17b [Source:HGNC Symbol;Acc:HGNC:11396]	Yes
KLF7	F_TBRS	TGFB_response	Calon et al. 2012	10.1016/j.ccr.2012.08.013	286	Kruppel like factor 7 [Source:HGNC Symbol;Acc:HGNC:6350]	Yes
LRRC8C	F_TBRS	TGFB_response	Calon et al. 2012	10.1016/j.ccr.2012.08.013	286	leucine rich repeat containing 8 VRAC subunit C [Source:HGNC Symbol;Acc:HGNC:25075]	Yes
FNIP2	F_TBRS	TGFB_response	Calon et al. 2012	10.1016/j.ccr.2012.08.013	286	folliculin interacting protein 2 [Source:HGNC Symbol;Acc:HGNC:29280]	Yes
TGFB2	F_TBRS	TGFB_response	Calon et al. 2012	10.1016/j.ccr.2012.08.013	286	transforming growth factor beta 2 [Source:HGNC Symbol;Acc:HGNC:11768]	Yes
FRMD4A	F_TBRS	TGFB_response	Calon et al. 2012	10.1016/j.ccr.2012.08.013	286	FERM domain containing 4A [Source:HGNC Symbol;Acc:HGNC:25491]	Yes
CNTN1	F_TBRS	TGFB_response	Calon et al. 2012	10.1016/j.ccr.2012.08.013	286	contactin 1 [Source:HGNC Symbol;Acc:HGNC:2171]	Yes
NGF	F_TBRS	TGFB_response	Calon et al. 2012	10.1016/j.ccr.2012.08.013	286	nerve growth factor [Source:HGNC Symbol;Acc:HGNC:7808]	Yes
NUAK1	F_TBRS	TGFB_response	Calon et al. 2012	10.1016/j.ccr.2012.08.013	286	NUAK family kinase 1 [Source:HGNC Symbol;Acc:HGNC:14311]	Yes
EFNB2	F_TBRS	TGFB_response	Calon et al. 2012	10.1016/j.ccr.2012.08.013	286	ephrin B2 [Source:HGNC Symbol;Acc:HGNC:3227]	Yes
TSPAN2	F_TBRS	TGFB_response	Calon et al. 2012	10.1016/j.ccr.2012.08.013	286	tetraspanin 2 [Source:HGNC Symbol;Acc:HGNC:20659]	Yes
CHST11	F_TBRS	TGFB_response	Calon et al. 2012	10.1016/j.ccr.2012.08.013	286	carbohydrate sulfotransferase 11 [Source:HGNC Symbol;Acc:HGNC:17422]	Yes
EGR2	F_TBRS	TGFB_response	Calon et al. 2012	10.1016/j.ccr.2012.08.013	286	early growth response 2 [Source:HGNC Symbol;Acc:HGNC:3239]	Yes
DAAM1	F_TBRS	TGFB_response	Calon et al. 2012	10.1016/j.ccr.2012.08.013	286	dishevelled associated activator of morphogenesis 1 [Source:HGNC Symbol;Acc:HGNC:18142]	Yes
PALLD	F_TBRS	TGFB_response	Calon et al. 2012	10.1016/j.ccr.2012.08.013	286	palladin, cytoskeletal associated protein [Source:HGNC Symbol;Acc:HGNC:17068]	Yes
GPR161	F_TBRS	TGFB_response	Calon et al. 2012	10.1016/j.ccr.2012.08.013	286	G protein-coupled receptor 161 [Source:HGNC Symbol;Acc:HGNC:23694]	Yes
CALD1	F_TBRS	TGFB_response	Calon et al. 2012	10.1016/j.ccr.2012.08.013	286	caldesmon 1 [Source:HGNC Symbol;Acc:HGNC:1441]	Yes
LOC728449	F_TBRS	TGFB_response	Calon et al. 2012	10.1016/j.ccr.2012.08.013	286	NA	Yes
MGC16121	F_TBRS	TGFB_response	Calon et al. 2012	10.1016/j.ccr.2012.08.013	286	NA	Yes
HIVEP2	F_TBRS	TGFB_response	Calon et al. 2012	10.1016/j.ccr.2012.08.013	286	HIVEP zinc finger 2 [Source:HGNC Symbol;Acc:HGNC:4921]	Yes
RHOU	F_TBRS	TGFB_response	Calon et al. 2012	10.1016/j.ccr.2012.08.013	286	ras homolog family member U [Source:HGNC Symbol;Acc:HGNC:17794]	Yes
KDM6B	F_TBRS	TGFB_response	Calon et al. 2012	10.1016/j.ccr.2012.08.013	286	lysine demethylase 6B [Source:HGNC Symbol;Acc:HGNC:29012]	Yes
FOXP1	F_TBRS	TGFB_response	Calon et al. 2012	10.1016/j.ccr.2012.08.013	286	forkhead box P1 [Source:HGNC Symbol;Acc:HGNC:3823]	Yes
ELMOD1	F_TBRS	TGFB_response	Calon et al. 2012	10.1016/j.ccr.2012.08.013	286	ELMO domain containing 1 [Source:HGNC Symbol;Acc:HGNC:25334]	Yes
SEMA7A	F_TBRS	TGFB_response	Calon et al. 2012	10.1016/j.ccr.2012.08.013	286	semaphorin 7A (John Milton Hagen blood group) [Source:HGNC Symbol;Acc:HGNC:10741]	Yes
PTHLH	F_TBRS	TGFB_response	Calon et al. 2012	10.1016/j.ccr.2012.08.013	286	parathyroid hormone like hormone [Source:HGNC Symbol;Acc:HGNC:9607]	Yes
PMEPA1	F_TBRS	TGFB_response	Calon et al. 2012	10.1016/j.ccr.2012.08.013	286	prostate transmembrane protein, androgen induced 1 [Source:HGNC Symbol;Acc:HGNC:14107]	Yes
HAS2	F_TBRS	TGFB_response	Calon et al. 2012	10.1016/j.ccr.2012.08.013	286	hyaluronan synthase 2 [Source:HGNC Symbol;Acc:HGNC:4819]	Yes
SNORD114-3	F_TBRS	TGFB_response	Calon et al. 2012	10.1016/j.ccr.2012.08.013	286	small nucleolar RNA, C/D box 114-3 [Source:HGNC Symbol;Acc:HGNC:32991]	Yes
GRB14	F_TBRS	TGFB_response	Calon et al. 2012	10.1016/j.ccr.2012.08.013	286	growth factor receptor bound protein 14 [Source:HGNC Symbol;Acc:HGNC:4565]	Yes
LIF	F_TBRS	TGFB_response	Calon et al. 2012	10.1016/j.ccr.2012.08.013	286	LIF interleukin 6 family cytokine [Source:HGNC Symbol;Acc:HGNC:6596]	Yes
TSHZ3	F_TBRS	TGFB_response	Calon et al. 2012	10.1016/j.ccr.2012.08.013	286	teashirt zinc finger homeobox 3 [Source:HGNC Symbol;Acc:HGNC:30700]	Yes
PDLIM4	F_TBRS	TGFB_response	Calon et al. 2012	10.1016/j.ccr.2012.08.013	286	PDZ and LIM domain 4 [Source:HGNC Symbol;Acc:HGNC:16501]	Yes
LOC728264	F_TBRS	TGFB_response	Calon et al. 2012	10.1016/j.ccr.2012.08.013	286	NA	Yes
ZNF365	F_TBRS	TGFB_response	Calon et al. 2012	10.1016/j.ccr.2012.08.013	286	zinc finger protein 365 [Source:HGNC Symbol;Acc:HGNC:18194]	Yes
PDGFC	F_TBRS	TGFB_response	Calon et al. 2012	10.1016/j.ccr.2012.08.013	286	platelet derived growth factor C [Source:HGNC Symbol;Acc:HGNC:8801]	Yes
JUNB	F_TBRS	TGFB_response	Calon et al. 2012	10.1016/j.ccr.2012.08.013	286	JunB proto-oncogene, AP-1 transcription factor subunit [Source:HGNC Symbol;Acc:HGNC:6205]	Yes
CILP	F_TBRS	TGFB_response	Calon et al. 2012	10.1016/j.ccr.2012.08.013	286	cartilage intermediate layer protein [Source:HGNC Symbol;Acc:HGNC:1980]	Yes
BPGM	F_TBRS	TGFB_response	Calon et al. 2012	10.1016/j.ccr.2012.08.013	286	bisphosphoglycerate mutase [Source:HGNC Symbol;Acc:HGNC:1093]	Yes
ARHGEF3	F_TBRS	TGFB_response	Calon et al. 2012	10.1016/j.ccr.2012.08.013	286	Rho guanine nucleotide exchange factor 3 [Source:HGNC Symbol;Acc:HGNC:683]	Yes
PGBD5	F_TBRS	TGFB_response	Calon et al. 2012	10.1016/j.ccr.2012.08.013	286	piggyBac transposable element derived 5 [Source:HGNC Symbol;Acc:HGNC:19405]	Yes
TAGLN3	F_TBRS	TGFB_response	Calon et al. 2012	10.1016/j.ccr.2012.08.013	286	transgelin 3 [Source:HGNC Symbol;Acc:HGNC:29868]	Yes
TUFT1	F_TBRS	TGFB_response	Calon et al. 2012	10.1016/j.ccr.2012.08.013	286	tuftelin 1 [Source:HGNC Symbol;Acc:HGNC:12422]	Yes
GPR183	F_TBRS	TGFB_response	Calon et al. 2012	10.1016/j.ccr.2012.08.013	286	G protein-coupled receptor 183 [Source:HGNC Symbol;Acc:HGNC:3128]	Yes
S1PR5	F_TBRS	TGFB_response	Calon et al. 2012	10.1016/j.ccr.2012.08.013	286	sphingosine-1-phosphate receptor 5 [Source:HGNC Symbol;Acc:HGNC:14299]	Yes
CLDN4	F_TBRS	TGFB_response	Calon et al. 2012	10.1016/j.ccr.2012.08.013	286	claudin 4 [Source:HGNC Symbol;Acc:HGNC:2046]	Yes
MBOAT2	F_TBRS	TGFB_response	Calon et al. 2012	10.1016/j.ccr.2012.08.013	286	membrane bound O-acyltransferase domain containing 2 [Source:HGNC Symbol;Acc:HGNC:25193]	Yes
CNNM4	F_TBRS	TGFB_response	Calon et al. 2012	10.1016/j.ccr.2012.08.013	286	cyclin and CBS domain divalent metal cation transport mediator 4 [Source:HGNC Symbol;Acc:HGNC:105]	Yes
DNAJB5	F_TBRS	TGFB_response	Calon et al. 2012	10.1016/j.ccr.2012.08.013	286	DnaJ heat shock protein family (Hsp40) member B5 [Source:HGNC Symbol;Acc:HGNC:14887]	Yes
C3orf52	F_TBRS	TGFB_response	Calon et al. 2012	10.1016/j.ccr.2012.08.013	286	chromosome 3 open reading frame 52 [Source:HGNC Symbol;Acc:HGNC:26255]	Yes
DHRS2	F_TBRS	TGFB_response	Calon et al. 2012	10.1016/j.ccr.2012.08.013	286	dehydrogenase/reductase 2 [Source:HGNC Symbol;Acc:HGNC:18349]	Yes
SOX4	F_TBRS	TGFB_response	Calon et al. 2012	10.1016/j.ccr.2012.08.013	286	SRY-box transcription factor 4 [Source:HGNC Symbol;Acc:HGNC:11200]	Yes
EPHA4	F_TBRS	TGFB_response	Calon et al. 2012	10.1016/j.ccr.2012.08.013	286	EPH receptor A4 [Source:HGNC Symbol;Acc:HGNC:3388]	Yes
COL27A1	F_TBRS	TGFB_response	Calon et al. 2012	10.1016/j.ccr.2012.08.013	286	collagen type XXVII alpha 1 chain [Source:HGNC Symbol;Acc:HGNC:22986]	Yes
SMAD7	F_TBRS	TGFB_response	Calon et al. 2012	10.1016/j.ccr.2012.08.013	286	SMAD family member 7 [Source:HGNC Symbol;Acc:HGNC:6773]	Yes
F2RL1	F_TBRS	TGFB_response	Calon et al. 2012	10.1016/j.ccr.2012.08.013	286	F2R like trypsin receptor 1 [Source:HGNC Symbol;Acc:HGNC:3538]	Yes
LOC100128178	F_TBRS	TGFB_response	Calon et al. 2012	10.1016/j.ccr.2012.08.013	286	NA	Yes
RASL12	F_TBRS	TGFB_response	Calon et al. 2012	10.1016/j.ccr.2012.08.013	286	RAS like family 12 [Source:HGNC Symbol;Acc:HGNC:30289]	Yes
SLC35F2	F_TBRS	TGFB_response	Calon et al. 2012	10.1016/j.ccr.2012.08.013	286	solute carrier family 35 member F2 [Source:HGNC Symbol;Acc:HGNC:23615]	Yes
SETBP1	F_TBRS	TGFB_response	Calon et al. 2012	10.1016/j.ccr.2012.08.013	286	SET binding protein 1 [Source:HGNC Symbol;Acc:HGNC:15573]	Yes
DOCK10	F_TBRS	TGFB_response	Calon et al. 2012	10.1016/j.ccr.2012.08.013	286	dedicator of cytokinesis 10 [Source:HGNC Symbol;Acc:HGNC:23479]	Yes
C5orf13	F_TBRS	TGFB_response	Calon et al. 2012	10.1016/j.ccr.2012.08.013	286	NA	Yes
DNAJC18	F_TBRS	TGFB_response	Calon et al. 2012	10.1016/j.ccr.2012.08.013	286	DnaJ heat shock protein family (Hsp40) member C18 [Source:HGNC Symbol;Acc:HGNC:28429]	Yes
DACT1	F_TBRS	TGFB_response	Calon et al. 2012	10.1016/j.ccr.2012.08.013	286	dishevelled binding antagonist of beta catenin 1 [Source:HGNC Symbol;Acc:HGNC:17748]	Yes
WNT9A	F_TBRS	TGFB_response	Calon et al. 2012	10.1016/j.ccr.2012.08.013	286	Wnt family member 9A [Source:HGNC Symbol;Acc:HGNC:12778]	Yes
ETV6	F_TBRS	TGFB_response	Calon et al. 2012	10.1016/j.ccr.2012.08.013	286	ETS variant transcription factor 6 [Source:HGNC Symbol;Acc:HGNC:3495]	Yes
FGF18	F_TBRS	TGFB_response	Calon et al. 2012	10.1016/j.ccr.2012.08.013	286	fibroblast growth factor 18 [Source:HGNC Symbol;Acc:HGNC:3674]	Yes
HBEGF	F_TBRS	TGFB_response	Calon et al. 2012	10.1016/j.ccr.2012.08.013	286	heparin binding EGF like growth factor [Source:HGNC Symbol;Acc:HGNC:3059]	Yes
TNC	F_TBRS	TGFB_response	Calon et al. 2012	10.1016/j.ccr.2012.08.013	286	tenascin C [Source:HGNC Symbol;Acc:HGNC:5318]	Yes
SDC1	F_TBRS	TGFB_response	Calon et al. 2012	10.1016/j.ccr.2012.08.013	286	syndecan 1 [Source:HGNC Symbol;Acc:HGNC:10658]	Yes
KIAA1755	F_TBRS	TGFB_response	Calon et al. 2012	10.1016/j.ccr.2012.08.013	286	KIAA1755 [Source:HGNC Symbol;Acc:HGNC:29372]	Yes
EDN1	F_TBRS	TGFB_response	Calon et al. 2012	10.1016/j.ccr.2012.08.013	286	endothelin 1 [Source:HGNC Symbol;Acc:HGNC:3176]	Yes
ITGB6	F_TBRS	TGFB_response	Calon et al. 2012	10.1016/j.ccr.2012.08.013	286	integrin subunit beta 6 [Source:HGNC Symbol;Acc:HGNC:6161]	Yes
MURC	F_TBRS	TGFB_response	Calon et al. 2012	10.1016/j.ccr.2012.08.013	286	NA	Yes
PTGS2	F_TBRS	TGFB_response	Calon et al. 2012	10.1016/j.ccr.2012.08.013	286	prostaglandin-endoperoxide synthase 2 [Source:HGNC Symbol;Acc:HGNC:9605]	Yes
PLEK2	F_TBRS	TGFB_response	Calon et al. 2012	10.1016/j.ccr.2012.08.013	286	pleckstrin 2 [Source:HGNC Symbol;Acc:HGNC:19238]	Yes
LOC201651	F_TBRS	TGFB_response	Calon et al. 2012	10.1016/j.ccr.2012.08.013	286	NA	Yes
STEAP2	F_TBRS	TGFB_response	Calon et al. 2012	10.1016/j.ccr.2012.08.013	286	STEAP2 metalloreductase [Source:HGNC Symbol;Acc:HGNC:17885]	Yes
SLC46A3	F_TBRS	TGFB_response	Calon et al. 2012	10.1016/j.ccr.2012.08.013	286	solute carrier family 46 member 3 [Source:HGNC Symbol;Acc:HGNC:27501]	Yes
SNX30	F_TBRS	TGFB_response	Calon et al. 2012	10.1016/j.ccr.2012.08.013	286	sorting nexin family member 30 [Source:HGNC Symbol;Acc:HGNC:23685]	Yes
RYBP	F_TBRS	TGFB_response	Calon et al. 2012	10.1016/j.ccr.2012.08.013	286	RING1 and YY1 binding protein [Source:HGNC Symbol;Acc:HGNC:10480]	Yes
TMEM49	F_TBRS	TGFB_response	Calon et al. 2012	10.1016/j.ccr.2012.08.013	286	NA	Yes
SORBS2	F_TBRS	TGFB_response	Calon et al. 2012	10.1016/j.ccr.2012.08.013	286	sorbin and SH3 domain containing 2 [Source:HGNC Symbol;Acc:HGNC:24098]	Yes
HIC1	F_TBRS	TGFB_response	Calon et al. 2012	10.1016/j.ccr.2012.08.013	286	HIC ZBTB transcriptional repressor 1 [Source:HGNC Symbol;Acc:HGNC:4909]	Yes
NEDD9	F_TBRS	TGFB_response	Calon et al. 2012	10.1016/j.ccr.2012.08.013	286	neural precursor cell expressed, developmentally down-regulated 9 [Source:HGNC Symbol;Acc:HGNC:7733]	Yes
ARHGEF40	F_TBRS	TGFB_response	Calon et al. 2012	10.1016/j.ccr.2012.08.013	286	Rho guanine nucleotide exchange factor 40 [Source:HGNC Symbol;Acc:HGNC:25516]	Yes
IFIH1	F_TBRS	TGFB_response	Calon et al. 2012	10.1016/j.ccr.2012.08.013	286	interferon induced with helicase C domain 1 [Source:HGNC Symbol;Acc:HGNC:18873]	Yes
GZMK	F_TBRS	TGFB_response	Calon et al. 2012	10.1016/j.ccr.2012.08.013	286	granzyme K [Source:HGNC Symbol;Acc:HGNC:4711]	Yes
VEPH1	F_TBRS	TGFB_response	Calon et al. 2012	10.1016/j.ccr.2012.08.013	286	ventricular zone expressed PH domain containing 1 [Source:HGNC Symbol;Acc:HGNC:25735]	Yes
PIK3CD	F_TBRS	TGFB_response	Calon et al. 2012	10.1016/j.ccr.2012.08.013	286	phosphatidylinositol-4,5-bisphosphate 3-kinase catalytic subunit delta [Source:HGNC Symbol;Acc:HGNC:8977]	Yes
IL6	F_TBRS	TGFB_response	Calon et al. 2012	10.1016/j.ccr.2012.08.013	286	interleukin 6 [Source:HGNC Symbol;Acc:HGNC:6018]	Yes
YIPF5	F_TBRS	TGFB_response	Calon et al. 2012	10.1016/j.ccr.2012.08.013	286	Yip1 domain family member 5 [Source:HGNC Symbol;Acc:HGNC:24877]	Yes
SKIL	F_TBRS	TGFB_response	Calon et al. 2012	10.1016/j.ccr.2012.08.013	286	SKI like proto-oncogene [Source:HGNC Symbol;Acc:HGNC:10897]	Yes
RASD1	F_TBRS	TGFB_response	Calon et al. 2012	10.1016/j.ccr.2012.08.013	286	ras related dexamethasone induced 1 [Source:HGNC Symbol;Acc:HGNC:15828]	Yes
JARID2	F_TBRS	TGFB_response	Calon et al. 2012	10.1016/j.ccr.2012.08.013	286	jumonji and AT-rich interaction domain containing 2 [Source:HGNC Symbol;Acc:HGNC:6196]	Yes
IL11	F_TBRS	TGFB_response	Calon et al. 2012	10.1016/j.ccr.2012.08.013	286	interleukin 11 [Source:HGNC Symbol;Acc:HGNC:5966]	Yes
SNAI1	F_TBRS	TGFB_response	Calon et al. 2012	10.1016/j.ccr.2012.08.013	286	snail family transcriptional repressor 1 [Source:HGNC Symbol;Acc:HGNC:11128]	Yes
SOX6	F_TBRS	TGFB_response	Calon et al. 2012	10.1016/j.ccr.2012.08.013	286	SRY-box transcription factor 6 [Source:HGNC Symbol;Acc:HGNC:16421]	Yes
STK38L	F_TBRS	TGFB_response	Calon et al. 2012	10.1016/j.ccr.2012.08.013	286	serine/threonine kinase 38 like [Source:HGNC Symbol;Acc:HGNC:17848]	Yes
NKX3-1	F_TBRS	TGFB_response	Calon et al. 2012	10.1016/j.ccr.2012.08.013	286	NK3 homeobox 1 [Source:HGNC Symbol;Acc:HGNC:7838]	Yes
CDH6	F_TBRS	TGFB_response	Calon et al. 2012	10.1016/j.ccr.2012.08.013	286	cadherin 6 [Source:HGNC Symbol;Acc:HGNC:1765]	Yes
PELI1	F_TBRS	TGFB_response	Calon et al. 2012	10.1016/j.ccr.2012.08.013	286	pellino E3 ubiquitin protein ligase 1 [Source:HGNC Symbol;Acc:HGNC:8827]	Yes
PRDM1	F_TBRS	TGFB_response	Calon et al. 2012	10.1016/j.ccr.2012.08.013	286	PR/SET domain 1 [Source:HGNC Symbol;Acc:HGNC:9346]	Yes
PDPN	F_TBRS	TGFB_response	Calon et al. 2012	10.1016/j.ccr.2012.08.013	286	podoplanin [Source:HGNC Symbol;Acc:HGNC:29602]	Yes
WNT2	F_TBRS	TGFB_response	Calon et al. 2012	10.1016/j.ccr.2012.08.013	286	Wnt family member 2 [Source:HGNC Symbol;Acc:HGNC:12780]	Yes
LMO4	F_TBRS	TGFB_response	Calon et al. 2012	10.1016/j.ccr.2012.08.013	286	LIM domain only 4 [Source:HGNC Symbol;Acc:HGNC:6644]	Yes
C4orf26	F_TBRS	TGFB_response	Calon et al. 2012	10.1016/j.ccr.2012.08.013	286	NA	Yes
CACHD1	F_TBRS	TGFB_response	Calon et al. 2012	10.1016/j.ccr.2012.08.013	286	cache domain containing 1 [Source:HGNC Symbol;Acc:HGNC:29314]	Yes
PRR5L	F_TBRS	TGFB_response	Calon et al. 2012	10.1016/j.ccr.2012.08.013	286	proline rich 5 like [Source:HGNC Symbol;Acc:HGNC:25878]	Yes
TMEM2	F_TBRS	TGFB_response	Calon et al. 2012	10.1016/j.ccr.2012.08.013	286	NA	Yes
DDX10	F_TBRS	TGFB_response	Calon et al. 2012	10.1016/j.ccr.2012.08.013	286	DEAD-box helicase 10 [Source:HGNC Symbol;Acc:HGNC:2735]	Yes
MTSS1	F_TBRS	TGFB_response	Calon et al. 2012	10.1016/j.ccr.2012.08.013	286	MTSS I-BAR domain containing 1 [Source:HGNC Symbol;Acc:HGNC:20443]	Yes
CLDN14	F_TBRS	TGFB_response	Calon et al. 2012	10.1016/j.ccr.2012.08.013	286	claudin 14 [Source:HGNC Symbol;Acc:HGNC:2035]	Yes
JHDM1D	F_TBRS	TGFB_response	Calon et al. 2012	10.1016/j.ccr.2012.08.013	286	NA	Yes
SLC19A2	F_TBRS	TGFB_response	Calon et al. 2012	10.1016/j.ccr.2012.08.013	286	solute carrier family 19 member 2 [Source:HGNC Symbol;Acc:HGNC:10938]	Yes
PLCE1	F_TBRS	TGFB_response	Calon et al. 2012	10.1016/j.ccr.2012.08.013	286	phospholipase C epsilon 1 [Source:HGNC Symbol;Acc:HGNC:17175]	Yes
PRR9	F_TBRS	TGFB_response	Calon et al. 2012	10.1016/j.ccr.2012.08.013	286	proline rich 9 [Source:HGNC Symbol;Acc:HGNC:32057]	Yes
MEGF9	F_TBRS	TGFB_response	Calon et al. 2012	10.1016/j.ccr.2012.08.013	286	multiple EGF like domains 9 [Source:HGNC Symbol;Acc:HGNC:3234]	Yes
GOPC	F_TBRS	TGFB_response	Calon et al. 2012	10.1016/j.ccr.2012.08.013	286	golgi associated PDZ and coiled-coil motif containing [Source:HGNC Symbol;Acc:HGNC:17643]	Yes
MSC	F_TBRS	TGFB_response	Calon et al. 2012	10.1016/j.ccr.2012.08.013	286	musculin [Source:HGNC Symbol;Acc:HGNC:7321]	Yes
PPP1R14C	F_TBRS	TGFB_response	Calon et al. 2012	10.1016/j.ccr.2012.08.013	286	protein phosphatase 1 regulatory inhibitor subunit 14C [Source:HGNC Symbol;Acc:HGNC:14952]	Yes
PKNOX2	F_TBRS	TGFB_response	Calon et al. 2012	10.1016/j.ccr.2012.08.013	286	PBX/knotted 1 homeobox 2 [Source:HGNC Symbol;Acc:HGNC:16714]	Yes
MSX2	F_TBRS	TGFB_response	Calon et al. 2012	10.1016/j.ccr.2012.08.013	286	msh homeobox 2 [Source:HGNC Symbol;Acc:HGNC:7392]	Yes
SNCAIP	F_TBRS	TGFB_response	Calon et al. 2012	10.1016/j.ccr.2012.08.013	286	synuclein alpha interacting protein [Source:HGNC Symbol;Acc:HGNC:11139]	Yes
SLC35F3	F_TBRS	TGFB_response	Calon et al. 2012	10.1016/j.ccr.2012.08.013	286	solute carrier family 35 member F3 [Source:HGNC Symbol;Acc:HGNC:23616]	Yes
LOC727930	F_TBRS	TGFB_response	Calon et al. 2012	10.1016/j.ccr.2012.08.013	286	NA	Yes
HS3ST3B1	F_TBRS	TGFB_response	Calon et al. 2012	10.1016/j.ccr.2012.08.013	286	heparan sulfate-glucosamine 3-sulfotransferase 3B1 [Source:HGNC Symbol;Acc:HGNC:5198]	Yes
MEOX1	F_TBRS	TGFB_response	Calon et al. 2012	10.1016/j.ccr.2012.08.013	286	mesenchyme homeobox 1 [Source:HGNC Symbol;Acc:HGNC:7013]	Yes
E2F7	F_TBRS	TGFB_response	Calon et al. 2012	10.1016/j.ccr.2012.08.013	286	E2F transcription factor 7 [Source:HGNC Symbol;Acc:HGNC:23820]	Yes
AUTS2	F_TBRS	TGFB_response	Calon et al. 2012	10.1016/j.ccr.2012.08.013	286	activator of transcription and developmental regulator AUTS2 [Source:HGNC Symbol;Acc:HGNC:14262]	Yes
FUT4	F_TBRS	TGFB_response	Calon et al. 2012	10.1016/j.ccr.2012.08.013	286	fucosyltransferase 4 [Source:HGNC Symbol;Acc:HGNC:4015]	Yes
DLX2	F_TBRS	TGFB_response	Calon et al. 2012	10.1016/j.ccr.2012.08.013	286	distal-less homeobox 2 [Source:HGNC Symbol;Acc:HGNC:2915]	Yes
TBX3	F_TBRS	TGFB_response	Calon et al. 2012	10.1016/j.ccr.2012.08.013	286	T-box transcription factor 3 [Source:HGNC Symbol;Acc:HGNC:11602]	Yes
TIMP1	T_TBRS	TGFB_response	Calon et al. 2012	10.1016/j.ccr.2012.08.013	190	TIMP metallopeptidase inhibitor 1 [Source:HGNC Symbol;Acc:HGNC:11820]	Yes
RAB31	T_TBRS	TGFB_response	Calon et al. 2012	10.1016/j.ccr.2012.08.013	190	RAB31, member RAS oncogene family [Source:HGNC Symbol;Acc:HGNC:9771]	Yes
CLIC4	T_TBRS	TGFB_response	Calon et al. 2012	10.1016/j.ccr.2012.08.013	190	chloride intracellular channel 4 [Source:HGNC Symbol;Acc:HGNC:13518]	Yes
MXRA7	T_TBRS	TGFB_response	Calon et al. 2012	10.1016/j.ccr.2012.08.013	190	matrix remodeling associated 7 [Source:HGNC Symbol;Acc:HGNC:7541]	Yes
SERPINE1	T_TBRS	TGFB_response	Calon et al. 2012	10.1016/j.ccr.2012.08.013	190	serpin family E member 1 [Source:HGNC Symbol;Acc:HGNC:8583]	Yes
INPP5F	T_TBRS	TGFB_response	Calon et al. 2012	10.1016/j.ccr.2012.08.013	190	inositol polyphosphate-5-phosphatase F [Source:HGNC Symbol;Acc:HGNC:17054]	Yes
GEM	T_TBRS	TGFB_response	Calon et al. 2012	10.1016/j.ccr.2012.08.013	190	GTP binding protein overexpressed in skeletal muscle [Source:HGNC Symbol;Acc:HGNC:4234]	Yes
ANXA5	T_TBRS	TGFB_response	Calon et al. 2012	10.1016/j.ccr.2012.08.013	190	annexin A5 [Source:HGNC Symbol;Acc:HGNC:543]	Yes
LMCD1	T_TBRS	TGFB_response	Calon et al. 2012	10.1016/j.ccr.2012.08.013	190	LIM and cysteine rich domains 1 [Source:HGNC Symbol;Acc:HGNC:6633]	Yes
CST6	T_TBRS	TGFB_response	Calon et al. 2012	10.1016/j.ccr.2012.08.013	190	cystatin E/M [Source:HGNC Symbol;Acc:HGNC:2478]	Yes
RBPJ	T_TBRS	TGFB_response	Calon et al. 2012	10.1016/j.ccr.2012.08.013	190	recombination signal binding protein for immunoglobulin kappa J region [Source:HGNC Symbol;Acc:HGNC:5724]	Yes
RASGRP3	T_TBRS	TGFB_response	Calon et al. 2012	10.1016/j.ccr.2012.08.013	190	RAS guanyl releasing protein 3 [Source:HGNC Symbol;Acc:HGNC:14545]	Yes
PLAU	T_TBRS	TGFB_response	Calon et al. 2012	10.1016/j.ccr.2012.08.013	190	plasminogen activator, urokinase [Source:HGNC Symbol;Acc:HGNC:9052]	Yes
LOH3CR2A	T_TBRS	TGFB_response	Calon et al. 2012	10.1016/j.ccr.2012.08.013	190	NA	Yes
ITGAV	T_TBRS	TGFB_response	Calon et al. 2012	10.1016/j.ccr.2012.08.013	190	integrin subunit alpha V [Source:HGNC Symbol;Acc:HGNC:6150]	Yes
MAP4	T_TBRS	TGFB_response	Calon et al. 2012	10.1016/j.ccr.2012.08.013	190	microtubule associated protein 4 [Source:HGNC Symbol;Acc:HGNC:6862]	Yes
KLF7	T_TBRS	TGFB_response	Calon et al. 2012	10.1016/j.ccr.2012.08.013	190	Kruppel like factor 7 [Source:HGNC Symbol;Acc:HGNC:6350]	Yes
ABHD2	T_TBRS	TGFB_response	Calon et al. 2012	10.1016/j.ccr.2012.08.013	190	abhydrolase domain containing 2, acylglycerol lipase [Source:HGNC Symbol;Acc:HGNC:18717]	Yes
BMP1	T_TBRS	TGFB_response	Calon et al. 2012	10.1016/j.ccr.2012.08.013	190	bone morphogenetic protein 1 [Source:HGNC Symbol;Acc:HGNC:1067]	Yes
KCNK1	T_TBRS	TGFB_response	Calon et al. 2012	10.1016/j.ccr.2012.08.013	190	potassium two pore domain channel subfamily K member 1 [Source:HGNC Symbol;Acc:HGNC:6272]	Yes
RGS16	T_TBRS	TGFB_response	Calon et al. 2012	10.1016/j.ccr.2012.08.013	190	regulator of G protein signaling 16 [Source:HGNC Symbol;Acc:HGNC:9997]	Yes
ATXN1	T_TBRS	TGFB_response	Calon et al. 2012	10.1016/j.ccr.2012.08.013	190	ataxin 1 [Source:HGNC Symbol;Acc:HGNC:10548]	Yes
NMB	T_TBRS	TGFB_response	Calon et al. 2012	10.1016/j.ccr.2012.08.013	190	neuromedin B [Source:HGNC Symbol;Acc:HGNC:7842]	Yes
EGR2	T_TBRS	TGFB_response	Calon et al. 2012	10.1016/j.ccr.2012.08.013	190	early growth response 2 [Source:HGNC Symbol;Acc:HGNC:3239]	Yes
IL1RN	T_TBRS	TGFB_response	Calon et al. 2012	10.1016/j.ccr.2012.08.013	190	interleukin 1 receptor antagonist [Source:HGNC Symbol;Acc:HGNC:6000]	Yes
KLF10	T_TBRS	TGFB_response	Calon et al. 2012	10.1016/j.ccr.2012.08.013	190	Kruppel like factor 10 [Source:HGNC Symbol;Acc:HGNC:11810]	Yes
APOD	T_TBRS	TGFB_response	Calon et al. 2012	10.1016/j.ccr.2012.08.013	190	apolipoprotein D [Source:HGNC Symbol;Acc:HGNC:612]	Yes
PIK3IP1	T_TBRS	TGFB_response	Calon et al. 2012	10.1016/j.ccr.2012.08.013	190	phosphoinositide-3-kinase interacting protein 1 [Source:HGNC Symbol;Acc:HGNC:24942]	Yes
CRIP1	T_TBRS	TGFB_response	Calon et al. 2012	10.1016/j.ccr.2012.08.013	190	cysteine rich protein 1 [Source:HGNC Symbol;Acc:HGNC:2360]	Yes
SLC5A3	T_TBRS	TGFB_response	Calon et al. 2012	10.1016/j.ccr.2012.08.013	190	solute carrier family 5 member 3 [Source:HGNC Symbol;Acc:HGNC:11038]	Yes
NR4A3	T_TBRS	TGFB_response	Calon et al. 2012	10.1016/j.ccr.2012.08.013	190	nuclear receptor subfamily 4 group A member 3 [Source:HGNC Symbol;Acc:HGNC:7982]	Yes
EVI2A	T_TBRS	TGFB_response	Calon et al. 2012	10.1016/j.ccr.2012.08.013	190	ecotropic viral integration site 2A [Source:HGNC Symbol;Acc:HGNC:3499]	Yes
FAM102A	T_TBRS	TGFB_response	Calon et al. 2012	10.1016/j.ccr.2012.08.013	190	family with sequence similarity 102 member A [Source:HGNC Symbol;Acc:HGNC:31419]	Yes
TIAM1	T_TBRS	TGFB_response	Calon et al. 2012	10.1016/j.ccr.2012.08.013	190	TIAM Rac1 associated GEF 1 [Source:HGNC Symbol;Acc:HGNC:11805]	Yes
ALOX5AP	T_TBRS	TGFB_response	Calon et al. 2012	10.1016/j.ccr.2012.08.013	190	arachidonate 5-lipoxygenase activating protein [Source:HGNC Symbol;Acc:HGNC:436]	Yes
ZNF365	T_TBRS	TGFB_response	Calon et al. 2012	10.1016/j.ccr.2012.08.013	190	zinc finger protein 365 [Source:HGNC Symbol;Acc:HGNC:18194]	Yes
TNFSF4	T_TBRS	TGFB_response	Calon et al. 2012	10.1016/j.ccr.2012.08.013	190	TNF superfamily member 4 [Source:HGNC Symbol;Acc:HGNC:11934]	Yes
PPAP2A	T_TBRS	TGFB_response	Calon et al. 2012	10.1016/j.ccr.2012.08.013	190	NA	Yes
PKIA	T_TBRS	TGFB_response	Calon et al. 2012	10.1016/j.ccr.2012.08.013	190	cAMP-dependent protein kinase inhibitor alpha [Source:HGNC Symbol;Acc:HGNC:9017]	Yes
FBXO11	T_TBRS	TGFB_response	Calon et al. 2012	10.1016/j.ccr.2012.08.013	190	F-box protein 11 [Source:HGNC Symbol;Acc:HGNC:13590]	Yes
DCLRE1C	T_TBRS	TGFB_response	Calon et al. 2012	10.1016/j.ccr.2012.08.013	190	DNA cross-link repair 1C [Source:HGNC Symbol;Acc:HGNC:17642]	Yes
SOX4	T_TBRS	TGFB_response	Calon et al. 2012	10.1016/j.ccr.2012.08.013	190	SRY-box transcription factor 4 [Source:HGNC Symbol;Acc:HGNC:11200]	Yes
C18orf1	T_TBRS	TGFB_response	Calon et al. 2012	10.1016/j.ccr.2012.08.013	190	NA	Yes
NPTX1	T_TBRS	TGFB_response	Calon et al. 2012	10.1016/j.ccr.2012.08.013	190	neuronal pentraxin 1 [Source:HGNC Symbol;Acc:HGNC:7952]	Yes
CSGALNACT1	T_TBRS	TGFB_response	Calon et al. 2012	10.1016/j.ccr.2012.08.013	190	chondroitin sulfate N-acetylgalactosaminyltransferase 1 [Source:HGNC Symbol;Acc:HGNC:24290]	Yes
TMOD1	T_TBRS	TGFB_response	Calon et al. 2012	10.1016/j.ccr.2012.08.013	190	tropomodulin 1 [Source:HGNC Symbol;Acc:HGNC:11871]	Yes
ATP1B1	T_TBRS	TGFB_response	Calon et al. 2012	10.1016/j.ccr.2012.08.013	190	ATPase Na+/K+ transporting subunit beta 1 [Source:HGNC Symbol;Acc:HGNC:804]	Yes
CCR4	T_TBRS	TGFB_response	Calon et al. 2012	10.1016/j.ccr.2012.08.013	190	C-C motif chemokine receptor 4 [Source:HGNC Symbol;Acc:HGNC:1605]	Yes
CD83	T_TBRS	TGFB_response	Calon et al. 2012	10.1016/j.ccr.2012.08.013	190	CD83 molecule [Source:HGNC Symbol;Acc:HGNC:1703]	Yes
LRIG1	T_TBRS	TGFB_response	Calon et al. 2012	10.1016/j.ccr.2012.08.013	190	leucine rich repeats and immunoglobulin like domains 1 [Source:HGNC Symbol;Acc:HGNC:17360]	Yes
ADO	T_TBRS	TGFB_response	Calon et al. 2012	10.1016/j.ccr.2012.08.013	190	2-aminoethanethiol dioxygenase [Source:HGNC Symbol;Acc:HGNC:23506]	Yes
LRBA	T_TBRS	TGFB_response	Calon et al. 2012	10.1016/j.ccr.2012.08.013	190	LPS responsive beige-like anchor protein [Source:HGNC Symbol;Acc:HGNC:1742]	Yes
DIXDC1	T_TBRS	TGFB_response	Calon et al. 2012	10.1016/j.ccr.2012.08.013	190	DIX domain containing 1 [Source:HGNC Symbol;Acc:HGNC:23695]	Yes
SYNJ2	T_TBRS	TGFB_response	Calon et al. 2012	10.1016/j.ccr.2012.08.013	190	synaptojanin 2 [Source:HGNC Symbol;Acc:HGNC:11504]	Yes
RIMS3	T_TBRS	TGFB_response	Calon et al. 2012	10.1016/j.ccr.2012.08.013	190	regulating synaptic membrane exocytosis 3 [Source:HGNC Symbol;Acc:HGNC:21292]	Yes
JUN	T_TBRS	TGFB_response	Calon et al. 2012	10.1016/j.ccr.2012.08.013	190	Jun proto-oncogene, AP-1 transcription factor subunit [Source:HGNC Symbol;Acc:HGNC:6204]	Yes
CD96	T_TBRS	TGFB_response	Calon et al. 2012	10.1016/j.ccr.2012.08.013	190	CD96 molecule [Source:HGNC Symbol;Acc:HGNC:16892]	Yes
PRKCD	T_TBRS	TGFB_response	Calon et al. 2012	10.1016/j.ccr.2012.08.013	190	protein kinase C delta [Source:HGNC Symbol;Acc:HGNC:9399]	Yes
S100PBP	T_TBRS	TGFB_response	Calon et al. 2012	10.1016/j.ccr.2012.08.013	190	S100P binding protein [Source:HGNC Symbol;Acc:HGNC:25768]	Yes
HLF	T_TBRS	TGFB_response	Calon et al. 2012	10.1016/j.ccr.2012.08.013	190	HLF transcription factor, PAR bZIP family member [Source:HGNC Symbol;Acc:HGNC:4977]	Yes
ABCC4	T_TBRS	TGFB_response	Calon et al. 2012	10.1016/j.ccr.2012.08.013	190	ATP binding cassette subfamily C member 4 [Source:HGNC Symbol;Acc:HGNC:55]	Yes
CXCL13	T_TBRS	TGFB_response	Calon et al. 2012	10.1016/j.ccr.2012.08.013	190	C-X-C motif chemokine ligand 13 [Source:HGNC Symbol;Acc:HGNC:10639]	Yes
PPARG	T_TBRS	TGFB_response	Calon et al. 2012	10.1016/j.ccr.2012.08.013	190	peroxisome proliferator activated receptor gamma [Source:HGNC Symbol;Acc:HGNC:9236]	Yes
AHCYL2	T_TBRS	TGFB_response	Calon et al. 2012	10.1016/j.ccr.2012.08.013	190	adenosylhomocysteinase like 2 [Source:HGNC Symbol;Acc:HGNC:22204]	Yes
AQP3	T_TBRS	TGFB_response	Calon et al. 2012	10.1016/j.ccr.2012.08.013	190	aquaporin 3 (Gill blood group) [Source:HGNC Symbol;Acc:HGNC:636]	Yes
TSPAN13	T_TBRS	TGFB_response	Calon et al. 2012	10.1016/j.ccr.2012.08.013	190	tetraspanin 13 [Source:HGNC Symbol;Acc:HGNC:21643]	Yes
SLC1A4	T_TBRS	TGFB_response	Calon et al. 2012	10.1016/j.ccr.2012.08.013	190	solute carrier family 1 member 4 [Source:HGNC Symbol;Acc:HGNC:10942]	Yes
TFEB	T_TBRS	TGFB_response	Calon et al. 2012	10.1016/j.ccr.2012.08.013	190	transcription factor EB [Source:HGNC Symbol;Acc:HGNC:11753]	Yes
ITGAE	T_TBRS	TGFB_response	Calon et al. 2012	10.1016/j.ccr.2012.08.013	190	integrin subunit alpha E [Source:HGNC Symbol;Acc:HGNC:6147]	Yes
APOBEC3G	T_TBRS	TGFB_response	Calon et al. 2012	10.1016/j.ccr.2012.08.013	190	apolipoprotein B mRNA editing enzyme catalytic subunit 3G [Source:HGNC Symbol;Acc:HGNC:17357]	Yes
CDYL	T_TBRS	TGFB_response	Calon et al. 2012	10.1016/j.ccr.2012.08.013	190	chromodomain Y like [Source:HGNC Symbol;Acc:HGNC:1811]	Yes
IL7R	T_TBRS	TGFB_response	Calon et al. 2012	10.1016/j.ccr.2012.08.013	190	interleukin 7 receptor [Source:HGNC Symbol;Acc:HGNC:6024]	Yes
IL9	T_TBRS	TGFB_response	Calon et al. 2012	10.1016/j.ccr.2012.08.013	190	interleukin 9 [Source:HGNC Symbol;Acc:HGNC:6029]	Yes
ZNF238	T_TBRS	TGFB_response	Calon et al. 2012	10.1016/j.ccr.2012.08.013	190	NA	Yes
MYH6	T_TBRS	TGFB_response	Calon et al. 2012	10.1016/j.ccr.2012.08.013	190	myosin heavy chain 6 [Source:HGNC Symbol;Acc:HGNC:7576]	Yes
GPR35	T_TBRS	TGFB_response	Calon et al. 2012	10.1016/j.ccr.2012.08.013	190	G protein-coupled receptor 35 [Source:HGNC Symbol;Acc:HGNC:4492]	Yes
MB	T_TBRS	TGFB_response	Calon et al. 2012	10.1016/j.ccr.2012.08.013	190	myoglobin [Source:HGNC Symbol;Acc:HGNC:6915]	Yes
BLK	B_cells_Danaher	Cell_type	Danaher et al. 2017	10.1186/s40425-017-0215-8	9	BLK proto-oncogene, Src family tyrosine kinase [Source:HGNC Symbol;Acc:HGNC:1057]	Yes
CD19	B_cells_Danaher	Cell_type	Danaher et al. 2017	10.1186/s40425-017-0215-8	9	CD19 molecule [Source:HGNC Symbol;Acc:HGNC:1633]	Yes
FAM30A	B_cells_Danaher	Cell_type	Danaher et al. 2017	10.1186/s40425-017-0215-8	9	family with sequence similarity 30 member A [Source:HGNC Symbol;Acc:HGNC:19955]	Yes
FCRL2	B_cells_Danaher	Cell_type	Danaher et al. 2017	10.1186/s40425-017-0215-8	9	Fc receptor like 2 [Source:HGNC Symbol;Acc:HGNC:14875]	Yes
MS4A1	B_cells_Danaher	Cell_type	Danaher et al. 2017	10.1186/s40425-017-0215-8	9	membrane spanning 4-domains A1 [Source:HGNC Symbol;Acc:HGNC:7315]	Yes
PNOC	B_cells_Danaher	Cell_type	Danaher et al. 2017	10.1186/s40425-017-0215-8	9	prepronociceptin [Source:HGNC Symbol;Acc:HGNC:9163]	Yes
SPIB	B_cells_Danaher	Cell_type	Danaher et al. 2017	10.1186/s40425-017-0215-8	9	Spi-B transcription factor [Source:HGNC Symbol;Acc:HGNC:11242]	Yes
TCL1A	B_cells_Danaher	Cell_type	Danaher et al. 2017	10.1186/s40425-017-0215-8	9	TCL1 family AKT coactivator A [Source:HGNC Symbol;Acc:HGNC:11648]	Yes
TNFRSF17	B_cells_Danaher	Cell_type	Danaher et al. 2017	10.1186/s40425-017-0215-8	9	TNF receptor superfamily member 17 [Source:HGNC Symbol;Acc:HGNC:11913]	Yes
PTPRC	CD45	Single_molecule	Danaher et al. 2017	10.1186/s40425-017-0215-8	1	protein tyrosine phosphatase receptor type C [Source:HGNC Symbol;Acc:HGNC:9666]	No
CD8A	CD8_T_cells_Danaher	Cell_type	Danaher et al. 2017	10.1186/s40425-017-0215-8	2	CD8a molecule [Source:HGNC Symbol;Acc:HGNC:1706]	Yes
CD8B	CD8_T_cells_Danaher	Cell_type	Danaher et al. 2017	10.1186/s40425-017-0215-8	2	CD8b molecule [Source:HGNC Symbol;Acc:HGNC:1707]	Yes
CTSW	Cytotoxic_cells_Danaher	Cell_type	Danaher et al. 2017	10.1186/s40425-017-0215-8	10	cathepsin W [Source:HGNC Symbol;Acc:HGNC:2546]	Yes
GNLY	Cytotoxic_cells_Danaher	Cell_type	Danaher et al. 2017	10.1186/s40425-017-0215-8	10	granulysin [Source:HGNC Symbol;Acc:HGNC:4414]	Yes
GZMA	Cytotoxic_cells_Danaher	Cell_type	Danaher et al. 2017	10.1186/s40425-017-0215-8	10	granzyme A [Source:HGNC Symbol;Acc:HGNC:4708]	Yes
GZMB	Cytotoxic_cells_Danaher	Cell_type	Danaher et al. 2017	10.1186/s40425-017-0215-8	10	granzyme B [Source:HGNC Symbol;Acc:HGNC:4709]	Yes
GZMH	Cytotoxic_cells_Danaher	Cell_type	Danaher et al. 2017	10.1186/s40425-017-0215-8	10	granzyme H [Source:HGNC Symbol;Acc:HGNC:4710]	Yes
KLRB1	Cytotoxic_cells_Danaher	Cell_type	Danaher et al. 2017	10.1186/s40425-017-0215-8	10	killer cell lectin like receptor B1 [Source:HGNC Symbol;Acc:HGNC:6373]	Yes
KLRD1	Cytotoxic_cells_Danaher	Cell_type	Danaher et al. 2017	10.1186/s40425-017-0215-8	10	killer cell lectin like receptor D1 [Source:HGNC Symbol;Acc:HGNC:6378]	Yes
KLRK1	Cytotoxic_cells_Danaher	Cell_type	Danaher et al. 2017	10.1186/s40425-017-0215-8	10	killer cell lectin like receptor K1 [Source:HGNC Symbol;Acc:HGNC:18788]	Yes
PRF1	Cytotoxic_cells_Danaher	Cell_type	Danaher et al. 2017	10.1186/s40425-017-0215-8	10	perforin 1 [Source:HGNC Symbol;Acc:HGNC:9360]	Yes
NKG7	Cytotoxic_cells_Danaher	Cell_type	Danaher et al. 2017	10.1186/s40425-017-0215-8	10	natural killer cell granule protein 7 [Source:HGNC Symbol;Acc:HGNC:7830]	Yes
CCL13	DC_Danaher	Cell_type	Danaher et al. 2017	10.1186/s40425-017-0215-8	3	C-C motif chemokine ligand 13 [Source:HGNC Symbol;Acc:HGNC:10611]	Yes
CD209	DC_Danaher	Cell_type	Danaher et al. 2017	10.1186/s40425-017-0215-8	3	CD209 molecule [Source:HGNC Symbol;Acc:HGNC:1641]	Yes
HSD11B1	DC_Danaher	Cell_type	Danaher et al. 2017	10.1186/s40425-017-0215-8	3	hydroxysteroid 11-beta dehydrogenase 1 [Source:HGNC Symbol;Acc:HGNC:5208]	Yes
CD244	Exhausted_CD8_Danaher	Cell_type	Danaher et al. 2017	10.1186/s40425-017-0215-8	4	CD244 molecule [Source:HGNC Symbol;Acc:HGNC:18171]	Yes
EOMES	Exhausted_CD8_Danaher	Cell_type	Danaher et al. 2017	10.1186/s40425-017-0215-8	4	eomesodermin [Source:HGNC Symbol;Acc:HGNC:3372]	Yes
LAG3	Exhausted_CD8_Danaher	Cell_type	Danaher et al. 2017	10.1186/s40425-017-0215-8	4	lymphocyte activating 3 [Source:HGNC Symbol;Acc:HGNC:6476]	Yes
PTGER4	Exhausted_CD8_Danaher	Cell_type	Danaher et al. 2017	10.1186/s40425-017-0215-8	4	prostaglandin E receptor 4 [Source:HGNC Symbol;Acc:HGNC:9596]	Yes
CD163	Macrophages_Danaher	Cell_type	Danaher et al. 2017	10.1186/s40425-017-0215-8	4	CD163 molecule [Source:HGNC Symbol;Acc:HGNC:1631]	Yes
CD68	Macrophages_Danaher	Cell_type	Danaher et al. 2017	10.1186/s40425-017-0215-8	4	CD68 molecule [Source:HGNC Symbol;Acc:HGNC:1693]	Yes
CD84	Macrophages_Danaher	Cell_type	Danaher et al. 2017	10.1186/s40425-017-0215-8	4	CD84 molecule [Source:HGNC Symbol;Acc:HGNC:1704]	Yes
MS4A4A	Macrophages_Danaher	Cell_type	Danaher et al. 2017	10.1186/s40425-017-0215-8	4	membrane spanning 4-domains A4A [Source:HGNC Symbol;Acc:HGNC:13371]	Yes
CPA3	Mast_cells_Danaher	Cell_type	Danaher et al. 2017	10.1186/s40425-017-0215-8	5	carboxypeptidase A3 [Source:HGNC Symbol;Acc:HGNC:2298]	Yes
HDC	Mast_cells_Danaher	Cell_type	Danaher et al. 2017	10.1186/s40425-017-0215-8	5	histidine decarboxylase [Source:HGNC Symbol;Acc:HGNC:4855]	Yes
MS4A2	Mast_cells_Danaher	Cell_type	Danaher et al. 2017	10.1186/s40425-017-0215-8	5	membrane spanning 4-domains A2 [Source:HGNC Symbol;Acc:HGNC:7316]	Yes
TPSAB1	Mast_cells_Danaher	Cell_type	Danaher et al. 2017	10.1186/s40425-017-0215-8	5	tryptase alpha/beta 1 [Source:HGNC Symbol;Acc:HGNC:12019]	Yes
TPSB2	Mast_cells_Danaher	Cell_type	Danaher et al. 2017	10.1186/s40425-017-0215-8	5	tryptase beta 2 [Source:HGNC Symbol;Acc:HGNC:14120]	Yes
IL21R	NK_CD56dim_cells_Danaher	Cell_type	Danaher et al. 2017	10.1186/s40425-017-0215-8	4	interleukin 21 receptor [Source:HGNC Symbol;Acc:HGNC:6006]	Yes
KIR2DL3	NK_CD56dim_cells_Danaher	Cell_type	Danaher et al. 2017	10.1186/s40425-017-0215-8	4	killer cell immunoglobulin like receptor, two Ig domains and long cytoplasmic tail 3 [Source:HGNC Symbol;Acc:HGNC:6331]	Yes
KIR3DL1	NK_CD56dim_cells_Danaher	Cell_type	Danaher et al. 2017	10.1186/s40425-017-0215-8	4	killer cell immunoglobulin like receptor, three Ig domains and long cytoplasmic tail 1 [Source:HGNC Symbol;Acc:HGNC:6338]	Yes
KIR3DL2	NK_CD56dim_cells_Danaher	Cell_type	Danaher et al. 2017	10.1186/s40425-017-0215-8	4	killer cell immunoglobulin like receptor, three Ig domains and long cytoplasmic tail 2 [Source:HGNC Symbol;Acc:HGNC:6339]	Yes
NCR1	NK_cells_Danaher	Cell_type	Danaher et al. 2017	10.1186/s40425-017-0215-8	3	natural cytotoxicity triggering receptor 1 [Source:HGNC Symbol;Acc:HGNC:6731]	Yes
XCL2	NK_cells_Danaher	Cell_type	Danaher et al. 2017	10.1186/s40425-017-0215-8	3	X-C motif chemokine ligand 2 [Source:HGNC Symbol;Acc:HGNC:10646]	Yes
XCL1	NK_cells_Danaher	Cell_type	Danaher et al. 2017	10.1186/s40425-017-0215-8	3	X-C motif chemokine ligand 1 [Source:HGNC Symbol;Acc:HGNC:10645]	Yes
CEACAM3	Neutrophils_Danaher	Cell_type	Danaher et al. 2017	10.1186/s40425-017-0215-8	7	CEA cell adhesion molecule 3 [Source:HGNC Symbol;Acc:HGNC:1815]	Yes
CSF3R	Neutrophils_Danaher	Cell_type	Danaher et al. 2017	10.1186/s40425-017-0215-8	7	colony stimulating factor 3 receptor [Source:HGNC Symbol;Acc:HGNC:2439]	Yes
FCAR	Neutrophils_Danaher	Cell_type	Danaher et al. 2017	10.1186/s40425-017-0215-8	7	Fc alpha receptor [Source:HGNC Symbol;Acc:HGNC:3608]	Yes
FCGR3B	Neutrophils_Danaher	Cell_type	Danaher et al. 2017	10.1186/s40425-017-0215-8	7	Fc gamma receptor IIIb [Source:HGNC Symbol;Acc:HGNC:3620]	Yes
FPR1	Neutrophils_Danaher	Cell_type	Danaher et al. 2017	10.1186/s40425-017-0215-8	7	formyl peptide receptor 1 [Source:HGNC Symbol;Acc:HGNC:3826]	Yes
S100A12	Neutrophils_Danaher	Cell_type	Danaher et al. 2017	10.1186/s40425-017-0215-8	7	S100 calcium binding protein A12 [Source:HGNC Symbol;Acc:HGNC:10489]	Yes
SIGLEC5	Neutrophils_Danaher	Cell_type	Danaher et al. 2017	10.1186/s40425-017-0215-8	7	sialic acid binding Ig like lectin 5 [Source:HGNC Symbol;Acc:HGNC:10874]	Yes
CD3D	T_cells_Danaher	Cell_type	Danaher et al. 2017	10.1186/s40425-017-0215-8	6	CD3d molecule [Source:HGNC Symbol;Acc:HGNC:1673]	Yes
CD3E	T_cells_Danaher	Cell_type	Danaher et al. 2017	10.1186/s40425-017-0215-8	6	CD3e molecule [Source:HGNC Symbol;Acc:HGNC:1674]	Yes
CD3G	T_cells_Danaher	Cell_type	Danaher et al. 2017	10.1186/s40425-017-0215-8	6	CD3g molecule [Source:HGNC Symbol;Acc:HGNC:1675]	Yes
CD6	T_cells_Danaher	Cell_type	Danaher et al. 2017	10.1186/s40425-017-0215-8	6	CD6 molecule [Source:HGNC Symbol;Acc:HGNC:1691]	Yes
SH2D1A	T_cells_Danaher	Cell_type	Danaher et al. 2017	10.1186/s40425-017-0215-8	6	SH2 domain containing 1A [Source:HGNC Symbol;Acc:HGNC:10820]	Yes
TRAT1	T_cells_Danaher	Cell_type	Danaher et al. 2017	10.1186/s40425-017-0215-8	6	T cell receptor associated transmembrane adaptor 1 [Source:HGNC Symbol;Acc:HGNC:30698]	Yes
TBX21	Th1_cells_Danaher	Cell_type	Danaher et al. 2017	10.1186/s40425-017-0215-8	1	T-box transcription factor 21 [Source:HGNC Symbol;Acc:HGNC:11599]	No
FOXP3	Treg_Danaher	Cell_type	Danaher et al. 2017	10.1186/s40425-017-0215-8	1	forkhead box P3 [Source:HGNC Symbol;Acc:HGNC:6106]	No
BLK	TIL_score	Cell_type	Danaher et al. 2017	10.1186/s40425-017-0215-8	51	BLK proto-oncogene, Src family tyrosine kinase [Source:HGNC Symbol;Acc:HGNC:1057]	Yes
CD163	TIL_score	Cell_type	Danaher et al. 2017	10.1186/s40425-017-0215-8	51	CD163 molecule [Source:HGNC Symbol;Acc:HGNC:1631]	Yes
CD19	TIL_score	Cell_type	Danaher et al. 2017	10.1186/s40425-017-0215-8	51	CD19 molecule [Source:HGNC Symbol;Acc:HGNC:1633]	Yes
CD244	TIL_score	Cell_type	Danaher et al. 2017	10.1186/s40425-017-0215-8	51	CD244 molecule [Source:HGNC Symbol;Acc:HGNC:18171]	Yes
CD3D	TIL_score	Cell_type	Danaher et al. 2017	10.1186/s40425-017-0215-8	51	CD3d molecule [Source:HGNC Symbol;Acc:HGNC:1673]	Yes
CD3E	TIL_score	Cell_type	Danaher et al. 2017	10.1186/s40425-017-0215-8	51	CD3e molecule [Source:HGNC Symbol;Acc:HGNC:1674]	Yes
CD3G	TIL_score	Cell_type	Danaher et al. 2017	10.1186/s40425-017-0215-8	51	CD3g molecule [Source:HGNC Symbol;Acc:HGNC:1675]	Yes
CD6	TIL_score	Cell_type	Danaher et al. 2017	10.1186/s40425-017-0215-8	51	CD6 molecule [Source:HGNC Symbol;Acc:HGNC:1691]	Yes
CD68	TIL_score	Cell_type	Danaher et al. 2017	10.1186/s40425-017-0215-8	51	CD68 molecule [Source:HGNC Symbol;Acc:HGNC:1693]	Yes
CD84	TIL_score	Cell_type	Danaher et al. 2017	10.1186/s40425-017-0215-8	51	CD84 molecule [Source:HGNC Symbol;Acc:HGNC:1704]	Yes
CD8A	TIL_score	Cell_type	Danaher et al. 2017	10.1186/s40425-017-0215-8	51	CD8a molecule [Source:HGNC Symbol;Acc:HGNC:1706]	Yes
CD8B	TIL_score	Cell_type	Danaher et al. 2017	10.1186/s40425-017-0215-8	51	CD8b molecule [Source:HGNC Symbol;Acc:HGNC:1707]	Yes
CEACAM3	TIL_score	Cell_type	Danaher et al. 2017	10.1186/s40425-017-0215-8	51	CEA cell adhesion molecule 3 [Source:HGNC Symbol;Acc:HGNC:1815]	Yes
CSF3R	TIL_score	Cell_type	Danaher et al. 2017	10.1186/s40425-017-0215-8	51	colony stimulating factor 3 receptor [Source:HGNC Symbol;Acc:HGNC:2439]	Yes
CTSW	TIL_score	Cell_type	Danaher et al. 2017	10.1186/s40425-017-0215-8	51	cathepsin W [Source:HGNC Symbol;Acc:HGNC:2546]	Yes
EOMES	TIL_score	Cell_type	Danaher et al. 2017	10.1186/s40425-017-0215-8	51	eomesodermin [Source:HGNC Symbol;Acc:HGNC:3372]	Yes
FAM30A	TIL_score	Cell_type	Danaher et al. 2017	10.1186/s40425-017-0215-8	51	family with sequence similarity 30 member A [Source:HGNC Symbol;Acc:HGNC:19955]	Yes
FCAR	TIL_score	Cell_type	Danaher et al. 2017	10.1186/s40425-017-0215-8	51	Fc alpha receptor [Source:HGNC Symbol;Acc:HGNC:3608]	Yes
FCGR3B	TIL_score	Cell_type	Danaher et al. 2017	10.1186/s40425-017-0215-8	51	Fc gamma receptor IIIb [Source:HGNC Symbol;Acc:HGNC:3620]	Yes
FCRL2	TIL_score	Cell_type	Danaher et al. 2017	10.1186/s40425-017-0215-8	51	Fc receptor like 2 [Source:HGNC Symbol;Acc:HGNC:14875]	Yes
FPR1	TIL_score	Cell_type	Danaher et al. 2017	10.1186/s40425-017-0215-8	51	formyl peptide receptor 1 [Source:HGNC Symbol;Acc:HGNC:3826]	Yes
GNLY	TIL_score	Cell_type	Danaher et al. 2017	10.1186/s40425-017-0215-8	51	granulysin [Source:HGNC Symbol;Acc:HGNC:4414]	Yes
GZMA	TIL_score	Cell_type	Danaher et al. 2017	10.1186/s40425-017-0215-8	51	granzyme A [Source:HGNC Symbol;Acc:HGNC:4708]	Yes
GZMB	TIL_score	Cell_type	Danaher et al. 2017	10.1186/s40425-017-0215-8	51	granzyme B [Source:HGNC Symbol;Acc:HGNC:4709]	Yes
GZMH	TIL_score	Cell_type	Danaher et al. 2017	10.1186/s40425-017-0215-8	51	granzyme H [Source:HGNC Symbol;Acc:HGNC:4710]	Yes
IL21R	TIL_score	Cell_type	Danaher et al. 2017	10.1186/s40425-017-0215-8	51	interleukin 21 receptor [Source:HGNC Symbol;Acc:HGNC:6006]	Yes
KIR2DL3	TIL_score	Cell_type	Danaher et al. 2017	10.1186/s40425-017-0215-8	51	killer cell immunoglobulin like receptor, two Ig domains and long cytoplasmic tail 3 [Source:HGNC Symbol;Acc:HGNC:6331]	Yes
KIR3DL1	TIL_score	Cell_type	Danaher et al. 2017	10.1186/s40425-017-0215-8	51	killer cell immunoglobulin like receptor, three Ig domains and long cytoplasmic tail 1 [Source:HGNC Symbol;Acc:HGNC:6338]	Yes
KIR3DL2	TIL_score	Cell_type	Danaher et al. 2017	10.1186/s40425-017-0215-8	51	killer cell immunoglobulin like receptor, three Ig domains and long cytoplasmic tail 2 [Source:HGNC Symbol;Acc:HGNC:6339]	Yes
KLRB1	TIL_score	Cell_type	Danaher et al. 2017	10.1186/s40425-017-0215-8	51	killer cell lectin like receptor B1 [Source:HGNC Symbol;Acc:HGNC:6373]	Yes
KLRD1	TIL_score	Cell_type	Danaher et al. 2017	10.1186/s40425-017-0215-8	51	killer cell lectin like receptor D1 [Source:HGNC Symbol;Acc:HGNC:6378]	Yes
KLRK1	TIL_score	Cell_type	Danaher et al. 2017	10.1186/s40425-017-0215-8	51	killer cell lectin like receptor K1 [Source:HGNC Symbol;Acc:HGNC:18788]	Yes
LAG3	TIL_score	Cell_type	Danaher et al. 2017	10.1186/s40425-017-0215-8	51	lymphocyte activating 3 [Source:HGNC Symbol;Acc:HGNC:6476]	Yes
MS4A1	TIL_score	Cell_type	Danaher et al. 2017	10.1186/s40425-017-0215-8	51	membrane spanning 4-domains A1 [Source:HGNC Symbol;Acc:HGNC:7315]	Yes
MS4A4A	TIL_score	Cell_type	Danaher et al. 2017	10.1186/s40425-017-0215-8	51	membrane spanning 4-domains A4A [Source:HGNC Symbol;Acc:HGNC:13371]	Yes
NCR1	TIL_score	Cell_type	Danaher et al. 2017	10.1186/s40425-017-0215-8	51	natural cytotoxicity triggering receptor 1 [Source:HGNC Symbol;Acc:HGNC:6731]	Yes
NKG7	TIL_score	Cell_type	Danaher et al. 2017	10.1186/s40425-017-0215-8	51	natural killer cell granule protein 7 [Source:HGNC Symbol;Acc:HGNC:7830]	Yes
PNOC	TIL_score	Cell_type	Danaher et al. 2017	10.1186/s40425-017-0215-8	51	prepronociceptin [Source:HGNC Symbol;Acc:HGNC:9163]	Yes
PRF1	TIL_score	Cell_type	Danaher et al. 2017	10.1186/s40425-017-0215-8	51	perforin 1 [Source:HGNC Symbol;Acc:HGNC:9360]	Yes
PTGER4	TIL_score	Cell_type	Danaher et al. 2017	10.1186/s40425-017-0215-8	51	prostaglandin E receptor 4 [Source:HGNC Symbol;Acc:HGNC:9596]	Yes
PTPRC	TIL_score	Cell_type	Danaher et al. 2017	10.1186/s40425-017-0215-8	51	protein tyrosine phosphatase receptor type C [Source:HGNC Symbol;Acc:HGNC:9666]	Yes
S100A12	TIL_score	Cell_type	Danaher et al. 2017	10.1186/s40425-017-0215-8	51	S100 calcium binding protein A12 [Source:HGNC Symbol;Acc:HGNC:10489]	Yes
SH2D1A	TIL_score	Cell_type	Danaher et al. 2017	10.1186/s40425-017-0215-8	51	SH2 domain containing 1A [Source:HGNC Symbol;Acc:HGNC:10820]	Yes
SIGLEC5	TIL_score	Cell_type	Danaher et al. 2017	10.1186/s40425-017-0215-8	51	sialic acid binding Ig like lectin 5 [Source:HGNC Symbol;Acc:HGNC:10874]	Yes
SPIB	TIL_score	Cell_type	Danaher et al. 2017	10.1186/s40425-017-0215-8	51	Spi-B transcription factor [Source:HGNC Symbol;Acc:HGNC:11242]	Yes
TBX21	TIL_score	Cell_type	Danaher et al. 2017	10.1186/s40425-017-0215-8	51	T-box transcription factor 21 [Source:HGNC Symbol;Acc:HGNC:11599]	Yes
TCL1A	TIL_score	Cell_type	Danaher et al. 2017	10.1186/s40425-017-0215-8	51	TCL1 family AKT coactivator A [Source:HGNC Symbol;Acc:HGNC:11648]	Yes
TNFRSF17	TIL_score	Cell_type	Danaher et al. 2017	10.1186/s40425-017-0215-8	51	TNF receptor superfamily member 17 [Source:HGNC Symbol;Acc:HGNC:11913]	Yes
TRAT1	TIL_score	Cell_type	Danaher et al. 2017	10.1186/s40425-017-0215-8	51	T cell receptor associated transmembrane adaptor 1 [Source:HGNC Symbol;Acc:HGNC:30698]	Yes
XCL1	TIL_score	Cell_type	Danaher et al. 2017	10.1186/s40425-017-0215-8	51	X-C motif chemokine ligand 1 [Source:HGNC Symbol;Acc:HGNC:10645]	Yes
XCL2	TIL_score	Cell_type	Danaher et al. 2017	10.1186/s40425-017-0215-8	51	X-C motif chemokine ligand 2 [Source:HGNC Symbol;Acc:HGNC:10646]	Yes
AARS1	H_Allograft_Rejection	MSigDB Hallmarks	Liberzon et al. 2015	10.1016/j.cels.2015.12.004	200	alanyl-tRNA synthetase 1 [Source:HGNC Symbol;Acc:HGNC:20]	Yes
ABCE1	H_Allograft_Rejection	MSigDB Hallmarks	Liberzon et al. 2015	10.1016/j.cels.2015.12.004	200	ATP binding cassette subfamily E member 1 [Source:HGNC Symbol;Acc:HGNC:69]	Yes
ABI1	H_Allograft_Rejection	MSigDB Hallmarks	Liberzon et al. 2015	10.1016/j.cels.2015.12.004	200	abl interactor 1 [Source:HGNC Symbol;Acc:HGNC:11320]	Yes
ACHE	H_Allograft_Rejection	MSigDB Hallmarks	Liberzon et al. 2015	10.1016/j.cels.2015.12.004	200	acetylcholinesterase (Cartwright blood group) [Source:HGNC Symbol;Acc:HGNC:108]	Yes
ACVR2A	H_Allograft_Rejection	MSigDB Hallmarks	Liberzon et al. 2015	10.1016/j.cels.2015.12.004	200	activin A receptor type 2A [Source:HGNC Symbol;Acc:HGNC:173]	Yes
AKT1	H_Allograft_Rejection	MSigDB Hallmarks	Liberzon et al. 2015	10.1016/j.cels.2015.12.004	200	AKT serine/threonine kinase 1 [Source:HGNC Symbol;Acc:HGNC:391]	Yes
APBB1	H_Allograft_Rejection	MSigDB Hallmarks	Liberzon et al. 2015	10.1016/j.cels.2015.12.004	200	amyloid beta precursor protein binding family B member 1 [Source:HGNC Symbol;Acc:HGNC:581]	Yes
B2M	H_Allograft_Rejection	MSigDB Hallmarks	Liberzon et al. 2015	10.1016/j.cels.2015.12.004	200	beta-2-microglobulin [Source:HGNC Symbol;Acc:HGNC:914]	Yes
BCAT1	H_Allograft_Rejection	MSigDB Hallmarks	Liberzon et al. 2015	10.1016/j.cels.2015.12.004	200	branched chain amino acid transaminase 1 [Source:HGNC Symbol;Acc:HGNC:976]	Yes
BCL10	H_Allograft_Rejection	MSigDB Hallmarks	Liberzon et al. 2015	10.1016/j.cels.2015.12.004	200	BCL10 immune signaling adaptor [Source:HGNC Symbol;Acc:HGNC:989]	Yes
BCL3	H_Allograft_Rejection	MSigDB Hallmarks	Liberzon et al. 2015	10.1016/j.cels.2015.12.004	200	BCL3 transcription coactivator [Source:HGNC Symbol;Acc:HGNC:998]	Yes
BRCA1	H_Allograft_Rejection	MSigDB Hallmarks	Liberzon et al. 2015	10.1016/j.cels.2015.12.004	200	BRCA1 DNA repair associated [Source:HGNC Symbol;Acc:HGNC:1100]	Yes
C2	H_Allograft_Rejection	MSigDB Hallmarks	Liberzon et al. 2015	10.1016/j.cels.2015.12.004	200	complement C2 [Source:HGNC Symbol;Acc:HGNC:1248]	Yes
CAPG	H_Allograft_Rejection	MSigDB Hallmarks	Liberzon et al. 2015	10.1016/j.cels.2015.12.004	200	capping actin protein, gelsolin like [Source:HGNC Symbol;Acc:HGNC:1474]	Yes
CARTPT	H_Allograft_Rejection	MSigDB Hallmarks	Liberzon et al. 2015	10.1016/j.cels.2015.12.004	200	CART prepropeptide [Source:HGNC Symbol;Acc:HGNC:24323]	Yes
CCL11	H_Allograft_Rejection	MSigDB Hallmarks	Liberzon et al. 2015	10.1016/j.cels.2015.12.004	200	C-C motif chemokine ligand 11 [Source:HGNC Symbol;Acc:HGNC:10610]	Yes
CCL13	H_Allograft_Rejection	MSigDB Hallmarks	Liberzon et al. 2015	10.1016/j.cels.2015.12.004	200	C-C motif chemokine ligand 13 [Source:HGNC Symbol;Acc:HGNC:10611]	Yes
CCL19	H_Allograft_Rejection	MSigDB Hallmarks	Liberzon et al. 2015	10.1016/j.cels.2015.12.004	200	C-C motif chemokine ligand 19 [Source:HGNC Symbol;Acc:HGNC:10617]	Yes
CCL2	H_Allograft_Rejection	MSigDB Hallmarks	Liberzon et al. 2015	10.1016/j.cels.2015.12.004	200	C-C motif chemokine ligand 2 [Source:HGNC Symbol;Acc:HGNC:10618]	Yes
CCL22	H_Allograft_Rejection	MSigDB Hallmarks	Liberzon et al. 2015	10.1016/j.cels.2015.12.004	200	C-C motif chemokine ligand 22 [Source:HGNC Symbol;Acc:HGNC:10621]	Yes
CCL4	H_Allograft_Rejection	MSigDB Hallmarks	Liberzon et al. 2015	10.1016/j.cels.2015.12.004	200	C-C motif chemokine ligand 4 [Source:HGNC Symbol;Acc:HGNC:10630]	Yes
CCL5	H_Allograft_Rejection	MSigDB Hallmarks	Liberzon et al. 2015	10.1016/j.cels.2015.12.004	200	C-C motif chemokine ligand 5 [Source:HGNC Symbol;Acc:HGNC:10632]	Yes
CCL7	H_Allograft_Rejection	MSigDB Hallmarks	Liberzon et al. 2015	10.1016/j.cels.2015.12.004	200	C-C motif chemokine ligand 7 [Source:HGNC Symbol;Acc:HGNC:10634]	Yes
CCND2	H_Allograft_Rejection	MSigDB Hallmarks	Liberzon et al. 2015	10.1016/j.cels.2015.12.004	200	cyclin D2 [Source:HGNC Symbol;Acc:HGNC:1583]	Yes
CCND3	H_Allograft_Rejection	MSigDB Hallmarks	Liberzon et al. 2015	10.1016/j.cels.2015.12.004	200	cyclin D3 [Source:HGNC Symbol;Acc:HGNC:1585]	Yes
CCR1	H_Allograft_Rejection	MSigDB Hallmarks	Liberzon et al. 2015	10.1016/j.cels.2015.12.004	200	C-C motif chemokine receptor 1 [Source:HGNC Symbol;Acc:HGNC:1602]	Yes
CCR2	H_Allograft_Rejection	MSigDB Hallmarks	Liberzon et al. 2015	10.1016/j.cels.2015.12.004	200	C-C motif chemokine receptor 2 [Source:HGNC Symbol;Acc:HGNC:1603]	Yes
CCR5	H_Allograft_Rejection	MSigDB Hallmarks	Liberzon et al. 2015	10.1016/j.cels.2015.12.004	200	C-C motif chemokine receptor 5 [Source:HGNC Symbol;Acc:HGNC:1606]	Yes
CD1D	H_Allograft_Rejection	MSigDB Hallmarks	Liberzon et al. 2015	10.1016/j.cels.2015.12.004	200	CD1d molecule [Source:HGNC Symbol;Acc:HGNC:1637]	Yes
CD2	H_Allograft_Rejection	MSigDB Hallmarks	Liberzon et al. 2015	10.1016/j.cels.2015.12.004	200	CD2 molecule [Source:HGNC Symbol;Acc:HGNC:1639]	Yes
CD247	H_Allograft_Rejection	MSigDB Hallmarks	Liberzon et al. 2015	10.1016/j.cels.2015.12.004	200	CD247 molecule [Source:HGNC Symbol;Acc:HGNC:1677]	Yes
CD28	H_Allograft_Rejection	MSigDB Hallmarks	Liberzon et al. 2015	10.1016/j.cels.2015.12.004	200	CD28 molecule [Source:HGNC Symbol;Acc:HGNC:1653]	Yes
CD3D	H_Allograft_Rejection	MSigDB Hallmarks	Liberzon et al. 2015	10.1016/j.cels.2015.12.004	200	CD3d molecule [Source:HGNC Symbol;Acc:HGNC:1673]	Yes
CD3E	H_Allograft_Rejection	MSigDB Hallmarks	Liberzon et al. 2015	10.1016/j.cels.2015.12.004	200	CD3e molecule [Source:HGNC Symbol;Acc:HGNC:1674]	Yes
CD3G	H_Allograft_Rejection	MSigDB Hallmarks	Liberzon et al. 2015	10.1016/j.cels.2015.12.004	200	CD3g molecule [Source:HGNC Symbol;Acc:HGNC:1675]	Yes
CD4	H_Allograft_Rejection	MSigDB Hallmarks	Liberzon et al. 2015	10.1016/j.cels.2015.12.004	200	CD4 molecule [Source:HGNC Symbol;Acc:HGNC:1678]	Yes
CD40	H_Allograft_Rejection	MSigDB Hallmarks	Liberzon et al. 2015	10.1016/j.cels.2015.12.004	200	CD40 molecule [Source:HGNC Symbol;Acc:HGNC:11919]	Yes
CD40LG	H_Allograft_Rejection	MSigDB Hallmarks	Liberzon et al. 2015	10.1016/j.cels.2015.12.004	200	CD40 ligand [Source:HGNC Symbol;Acc:HGNC:11935]	Yes
CD47	H_Allograft_Rejection	MSigDB Hallmarks	Liberzon et al. 2015	10.1016/j.cels.2015.12.004	200	CD47 molecule [Source:HGNC Symbol;Acc:HGNC:1682]	Yes
CD7	H_Allograft_Rejection	MSigDB Hallmarks	Liberzon et al. 2015	10.1016/j.cels.2015.12.004	200	CD7 molecule [Source:HGNC Symbol;Acc:HGNC:1695]	Yes
CD74	H_Allograft_Rejection	MSigDB Hallmarks	Liberzon et al. 2015	10.1016/j.cels.2015.12.004	200	CD74 molecule [Source:HGNC Symbol;Acc:HGNC:1697]	Yes
CD79A	H_Allograft_Rejection	MSigDB Hallmarks	Liberzon et al. 2015	10.1016/j.cels.2015.12.004	200	CD79a molecule [Source:HGNC Symbol;Acc:HGNC:1698]	Yes
CD80	H_Allograft_Rejection	MSigDB Hallmarks	Liberzon et al. 2015	10.1016/j.cels.2015.12.004	200	CD80 molecule [Source:HGNC Symbol;Acc:HGNC:1700]	Yes
CD86	H_Allograft_Rejection	MSigDB Hallmarks	Liberzon et al. 2015	10.1016/j.cels.2015.12.004	200	CD86 molecule [Source:HGNC Symbol;Acc:HGNC:1705]	Yes
CD8A	H_Allograft_Rejection	MSigDB Hallmarks	Liberzon et al. 2015	10.1016/j.cels.2015.12.004	200	CD8a molecule [Source:HGNC Symbol;Acc:HGNC:1706]	Yes
CD8B	H_Allograft_Rejection	MSigDB Hallmarks	Liberzon et al. 2015	10.1016/j.cels.2015.12.004	200	CD8b molecule [Source:HGNC Symbol;Acc:HGNC:1707]	Yes
CD96	H_Allograft_Rejection	MSigDB Hallmarks	Liberzon et al. 2015	10.1016/j.cels.2015.12.004	200	CD96 molecule [Source:HGNC Symbol;Acc:HGNC:16892]	Yes
CDKN2A	H_Allograft_Rejection	MSigDB Hallmarks	Liberzon et al. 2015	10.1016/j.cels.2015.12.004	200	cyclin dependent kinase inhibitor 2A [Source:HGNC Symbol;Acc:HGNC:1787]	Yes
CFP	H_Allograft_Rejection	MSigDB Hallmarks	Liberzon et al. 2015	10.1016/j.cels.2015.12.004	200	complement factor properdin [Source:HGNC Symbol;Acc:HGNC:8864]	Yes
CRTAM	H_Allograft_Rejection	MSigDB Hallmarks	Liberzon et al. 2015	10.1016/j.cels.2015.12.004	200	cytotoxic and regulatory T cell molecule [Source:HGNC Symbol;Acc:HGNC:24313]	Yes
CSF1	H_Allograft_Rejection	MSigDB Hallmarks	Liberzon et al. 2015	10.1016/j.cels.2015.12.004	200	colony stimulating factor 1 [Source:HGNC Symbol;Acc:HGNC:2432]	Yes
CSK	H_Allograft_Rejection	MSigDB Hallmarks	Liberzon et al. 2015	10.1016/j.cels.2015.12.004	200	C-terminal Src kinase [Source:HGNC Symbol;Acc:HGNC:2444]	Yes
CTSS	H_Allograft_Rejection	MSigDB Hallmarks	Liberzon et al. 2015	10.1016/j.cels.2015.12.004	200	cathepsin S [Source:HGNC Symbol;Acc:HGNC:2545]	Yes
CXCL13	H_Allograft_Rejection	MSigDB Hallmarks	Liberzon et al. 2015	10.1016/j.cels.2015.12.004	200	C-X-C motif chemokine ligand 13 [Source:HGNC Symbol;Acc:HGNC:10639]	Yes
CXCL9	H_Allograft_Rejection	MSigDB Hallmarks	Liberzon et al. 2015	10.1016/j.cels.2015.12.004	200	C-X-C motif chemokine ligand 9 [Source:HGNC Symbol;Acc:HGNC:7098]	Yes
CXCR3	H_Allograft_Rejection	MSigDB Hallmarks	Liberzon et al. 2015	10.1016/j.cels.2015.12.004	200	C-X-C motif chemokine receptor 3 [Source:HGNC Symbol;Acc:HGNC:4540]	Yes
DARS1	H_Allograft_Rejection	MSigDB Hallmarks	Liberzon et al. 2015	10.1016/j.cels.2015.12.004	200	aspartyl-tRNA synthetase 1 [Source:HGNC Symbol;Acc:HGNC:2678]	Yes
DEGS1	H_Allograft_Rejection	MSigDB Hallmarks	Liberzon et al. 2015	10.1016/j.cels.2015.12.004	200	delta 4-desaturase, sphingolipid 1 [Source:HGNC Symbol;Acc:HGNC:13709]	Yes
DYRK3	H_Allograft_Rejection	MSigDB Hallmarks	Liberzon et al. 2015	10.1016/j.cels.2015.12.004	200	dual specificity tyrosine phosphorylation regulated kinase 3 [Source:HGNC Symbol;Acc:HGNC:3094]	Yes
EGFR	H_Allograft_Rejection	MSigDB Hallmarks	Liberzon et al. 2015	10.1016/j.cels.2015.12.004	200	epidermal growth factor receptor [Source:HGNC Symbol;Acc:HGNC:3236]	Yes
EIF3A	H_Allograft_Rejection	MSigDB Hallmarks	Liberzon et al. 2015	10.1016/j.cels.2015.12.004	200	eukaryotic translation initiation factor 3 subunit A [Source:HGNC Symbol;Acc:HGNC:3271]	Yes
EIF3D	H_Allograft_Rejection	MSigDB Hallmarks	Liberzon et al. 2015	10.1016/j.cels.2015.12.004	200	eukaryotic translation initiation factor 3 subunit D [Source:HGNC Symbol;Acc:HGNC:3278]	Yes
EIF3J	H_Allograft_Rejection	MSigDB Hallmarks	Liberzon et al. 2015	10.1016/j.cels.2015.12.004	200	eukaryotic translation initiation factor 3 subunit J [Source:HGNC Symbol;Acc:HGNC:3270]	Yes
EIF4G3	H_Allograft_Rejection	MSigDB Hallmarks	Liberzon et al. 2015	10.1016/j.cels.2015.12.004	200	eukaryotic translation initiation factor 4 gamma 3 [Source:HGNC Symbol;Acc:HGNC:3298]	Yes
EIF5A	H_Allograft_Rejection	MSigDB Hallmarks	Liberzon et al. 2015	10.1016/j.cels.2015.12.004	200	eukaryotic translation initiation factor 5A [Source:HGNC Symbol;Acc:HGNC:3300]	Yes
ELANE	H_Allograft_Rejection	MSigDB Hallmarks	Liberzon et al. 2015	10.1016/j.cels.2015.12.004	200	elastase, neutrophil expressed [Source:HGNC Symbol;Acc:HGNC:3309]	Yes
ELF4	H_Allograft_Rejection	MSigDB Hallmarks	Liberzon et al. 2015	10.1016/j.cels.2015.12.004	200	E74 like ETS transcription factor 4 [Source:HGNC Symbol;Acc:HGNC:3319]	Yes
EREG	H_Allograft_Rejection	MSigDB Hallmarks	Liberzon et al. 2015	10.1016/j.cels.2015.12.004	200	epiregulin [Source:HGNC Symbol;Acc:HGNC:3443]	Yes
ETS1	H_Allograft_Rejection	MSigDB Hallmarks	Liberzon et al. 2015	10.1016/j.cels.2015.12.004	200	ETS proto-oncogene 1, transcription factor [Source:HGNC Symbol;Acc:HGNC:3488]	Yes
F2	H_Allograft_Rejection	MSigDB Hallmarks	Liberzon et al. 2015	10.1016/j.cels.2015.12.004	200	coagulation factor II, thrombin [Source:HGNC Symbol;Acc:HGNC:3535]	Yes
F2R	H_Allograft_Rejection	MSigDB Hallmarks	Liberzon et al. 2015	10.1016/j.cels.2015.12.004	200	coagulation factor II thrombin receptor [Source:HGNC Symbol;Acc:HGNC:3537]	Yes
FAS	H_Allograft_Rejection	MSigDB Hallmarks	Liberzon et al. 2015	10.1016/j.cels.2015.12.004	200	Fas cell surface death receptor [Source:HGNC Symbol;Acc:HGNC:11920]	Yes
FASLG	H_Allograft_Rejection	MSigDB Hallmarks	Liberzon et al. 2015	10.1016/j.cels.2015.12.004	200	Fas ligand [Source:HGNC Symbol;Acc:HGNC:11936]	Yes
FCGR2B	H_Allograft_Rejection	MSigDB Hallmarks	Liberzon et al. 2015	10.1016/j.cels.2015.12.004	200	Fc gamma receptor IIb [Source:HGNC Symbol;Acc:HGNC:3618]	Yes
FGR	H_Allograft_Rejection	MSigDB Hallmarks	Liberzon et al. 2015	10.1016/j.cels.2015.12.004	200	FGR proto-oncogene, Src family tyrosine kinase [Source:HGNC Symbol;Acc:HGNC:3697]	Yes
FLNA	H_Allograft_Rejection	MSigDB Hallmarks	Liberzon et al. 2015	10.1016/j.cels.2015.12.004	200	filamin A [Source:HGNC Symbol;Acc:HGNC:3754]	Yes
FYB1	H_Allograft_Rejection	MSigDB Hallmarks	Liberzon et al. 2015	10.1016/j.cels.2015.12.004	200	FYN binding protein 1 [Source:HGNC Symbol;Acc:HGNC:4036]	Yes
GALNT1	H_Allograft_Rejection	MSigDB Hallmarks	Liberzon et al. 2015	10.1016/j.cels.2015.12.004	200	polypeptide N-acetylgalactosaminyltransferase 1 [Source:HGNC Symbol;Acc:HGNC:4123]	Yes
GBP2	H_Allograft_Rejection	MSigDB Hallmarks	Liberzon et al. 2015	10.1016/j.cels.2015.12.004	200	guanylate binding protein 2 [Source:HGNC Symbol;Acc:HGNC:4183]	Yes
GCNT1	H_Allograft_Rejection	MSigDB Hallmarks	Liberzon et al. 2015	10.1016/j.cels.2015.12.004	200	glucosaminyl (N-acetyl) transferase 1 [Source:HGNC Symbol;Acc:HGNC:4203]	Yes
GLMN	H_Allograft_Rejection	MSigDB Hallmarks	Liberzon et al. 2015	10.1016/j.cels.2015.12.004	200	glomulin, FKBP associated protein [Source:HGNC Symbol;Acc:HGNC:14373]	Yes
GPR65	H_Allograft_Rejection	MSigDB Hallmarks	Liberzon et al. 2015	10.1016/j.cels.2015.12.004	200	G protein-coupled receptor 65 [Source:HGNC Symbol;Acc:HGNC:4517]	Yes
GZMA	H_Allograft_Rejection	MSigDB Hallmarks	Liberzon et al. 2015	10.1016/j.cels.2015.12.004	200	granzyme A [Source:HGNC Symbol;Acc:HGNC:4708]	Yes
GZMB	H_Allograft_Rejection	MSigDB Hallmarks	Liberzon et al. 2015	10.1016/j.cels.2015.12.004	200	granzyme B [Source:HGNC Symbol;Acc:HGNC:4709]	Yes
HCLS1	H_Allograft_Rejection	MSigDB Hallmarks	Liberzon et al. 2015	10.1016/j.cels.2015.12.004	200	hematopoietic cell-specific Lyn substrate 1 [Source:HGNC Symbol;Acc:HGNC:4844]	Yes
HDAC9	H_Allograft_Rejection	MSigDB Hallmarks	Liberzon et al. 2015	10.1016/j.cels.2015.12.004	200	histone deacetylase 9 [Source:HGNC Symbol;Acc:HGNC:14065]	Yes
HIF1A	H_Allograft_Rejection	MSigDB Hallmarks	Liberzon et al. 2015	10.1016/j.cels.2015.12.004	200	hypoxia inducible factor 1 subunit alpha [Source:HGNC Symbol;Acc:HGNC:4910]	Yes
HLA-A	H_Allograft_Rejection	MSigDB Hallmarks	Liberzon et al. 2015	10.1016/j.cels.2015.12.004	200	major histocompatibility complex, class I, A [Source:HGNC Symbol;Acc:HGNC:4931]	Yes
HLA-DMA	H_Allograft_Rejection	MSigDB Hallmarks	Liberzon et al. 2015	10.1016/j.cels.2015.12.004	200	major histocompatibility complex, class II, DM alpha [Source:HGNC Symbol;Acc:HGNC:4934]	Yes
HLA-DMB	H_Allograft_Rejection	MSigDB Hallmarks	Liberzon et al. 2015	10.1016/j.cels.2015.12.004	200	major histocompatibility complex, class II, DM beta [Source:HGNC Symbol;Acc:HGNC:4935]	Yes
HLA-DOA	H_Allograft_Rejection	MSigDB Hallmarks	Liberzon et al. 2015	10.1016/j.cels.2015.12.004	200	major histocompatibility complex, class II, DO alpha [Source:HGNC Symbol;Acc:HGNC:4936]	Yes
HLA-DOB	H_Allograft_Rejection	MSigDB Hallmarks	Liberzon et al. 2015	10.1016/j.cels.2015.12.004	200	major histocompatibility complex, class II, DO beta [Source:HGNC Symbol;Acc:HGNC:4937]	Yes
HLA-DQA1	H_Allograft_Rejection	MSigDB Hallmarks	Liberzon et al. 2015	10.1016/j.cels.2015.12.004	200	major histocompatibility complex, class II, DQ alpha 1 [Source:HGNC Symbol;Acc:HGNC:4942]	Yes
HLA-DRA	H_Allograft_Rejection	MSigDB Hallmarks	Liberzon et al. 2015	10.1016/j.cels.2015.12.004	200	major histocompatibility complex, class II, DR alpha [Source:HGNC Symbol;Acc:HGNC:4947]	Yes
HLA-E	H_Allograft_Rejection	MSigDB Hallmarks	Liberzon et al. 2015	10.1016/j.cels.2015.12.004	200	major histocompatibility complex, class I, E [Source:HGNC Symbol;Acc:HGNC:4962]	Yes
HLA-G	H_Allograft_Rejection	MSigDB Hallmarks	Liberzon et al. 2015	10.1016/j.cels.2015.12.004	200	major histocompatibility complex, class I, G [Source:HGNC Symbol;Acc:HGNC:4964]	Yes
ICAM1	H_Allograft_Rejection	MSigDB Hallmarks	Liberzon et al. 2015	10.1016/j.cels.2015.12.004	200	intercellular adhesion molecule 1 [Source:HGNC Symbol;Acc:HGNC:5344]	Yes
ICOSLG	H_Allograft_Rejection	MSigDB Hallmarks	Liberzon et al. 2015	10.1016/j.cels.2015.12.004	200	inducible T cell costimulator ligand [Source:HGNC Symbol;Acc:HGNC:17087]	Yes
IFNAR2	H_Allograft_Rejection	MSigDB Hallmarks	Liberzon et al. 2015	10.1016/j.cels.2015.12.004	200	interferon alpha and beta receptor subunit 2 [Source:HGNC Symbol;Acc:HGNC:5433]	Yes
IFNG	H_Allograft_Rejection	MSigDB Hallmarks	Liberzon et al. 2015	10.1016/j.cels.2015.12.004	200	interferon gamma [Source:HGNC Symbol;Acc:HGNC:5438]	Yes
IFNGR1	H_Allograft_Rejection	MSigDB Hallmarks	Liberzon et al. 2015	10.1016/j.cels.2015.12.004	200	interferon gamma receptor 1 [Source:HGNC Symbol;Acc:HGNC:5439]	Yes
IFNGR2	H_Allograft_Rejection	MSigDB Hallmarks	Liberzon et al. 2015	10.1016/j.cels.2015.12.004	200	interferon gamma receptor 2 [Source:HGNC Symbol;Acc:HGNC:5440]	Yes
IGSF6	H_Allograft_Rejection	MSigDB Hallmarks	Liberzon et al. 2015	10.1016/j.cels.2015.12.004	200	immunoglobulin superfamily member 6 [Source:HGNC Symbol;Acc:HGNC:5953]	Yes
IKBKB	H_Allograft_Rejection	MSigDB Hallmarks	Liberzon et al. 2015	10.1016/j.cels.2015.12.004	200	inhibitor of nuclear factor kappa B kinase subunit beta [Source:HGNC Symbol;Acc:HGNC:5960]	Yes
IL10	H_Allograft_Rejection	MSigDB Hallmarks	Liberzon et al. 2015	10.1016/j.cels.2015.12.004	200	interleukin 10 [Source:HGNC Symbol;Acc:HGNC:5962]	Yes
IL11	H_Allograft_Rejection	MSigDB Hallmarks	Liberzon et al. 2015	10.1016/j.cels.2015.12.004	200	interleukin 11 [Source:HGNC Symbol;Acc:HGNC:5966]	Yes
IL12A	H_Allograft_Rejection	MSigDB Hallmarks	Liberzon et al. 2015	10.1016/j.cels.2015.12.004	200	interleukin 12A [Source:HGNC Symbol;Acc:HGNC:5969]	Yes
IL12B	H_Allograft_Rejection	MSigDB Hallmarks	Liberzon et al. 2015	10.1016/j.cels.2015.12.004	200	interleukin 12B [Source:HGNC Symbol;Acc:HGNC:5970]	Yes
IL12RB1	H_Allograft_Rejection	MSigDB Hallmarks	Liberzon et al. 2015	10.1016/j.cels.2015.12.004	200	interleukin 12 receptor subunit beta 1 [Source:HGNC Symbol;Acc:HGNC:5971]	Yes
IL13	H_Allograft_Rejection	MSigDB Hallmarks	Liberzon et al. 2015	10.1016/j.cels.2015.12.004	200	interleukin 13 [Source:HGNC Symbol;Acc:HGNC:5973]	Yes
IL15	H_Allograft_Rejection	MSigDB Hallmarks	Liberzon et al. 2015	10.1016/j.cels.2015.12.004	200	interleukin 15 [Source:HGNC Symbol;Acc:HGNC:5977]	Yes
IL16	H_Allograft_Rejection	MSigDB Hallmarks	Liberzon et al. 2015	10.1016/j.cels.2015.12.004	200	interleukin 16 [Source:HGNC Symbol;Acc:HGNC:5980]	Yes
IL18	H_Allograft_Rejection	MSigDB Hallmarks	Liberzon et al. 2015	10.1016/j.cels.2015.12.004	200	interleukin 18 [Source:HGNC Symbol;Acc:HGNC:5986]	Yes
IL18RAP	H_Allograft_Rejection	MSigDB Hallmarks	Liberzon et al. 2015	10.1016/j.cels.2015.12.004	200	interleukin 18 receptor accessory protein [Source:HGNC Symbol;Acc:HGNC:5989]	Yes
IL1B	H_Allograft_Rejection	MSigDB Hallmarks	Liberzon et al. 2015	10.1016/j.cels.2015.12.004	200	interleukin 1 beta [Source:HGNC Symbol;Acc:HGNC:5992]	Yes
IL2	H_Allograft_Rejection	MSigDB Hallmarks	Liberzon et al. 2015	10.1016/j.cels.2015.12.004	200	interleukin 2 [Source:HGNC Symbol;Acc:HGNC:6001]	Yes
IL27RA	H_Allograft_Rejection	MSigDB Hallmarks	Liberzon et al. 2015	10.1016/j.cels.2015.12.004	200	interleukin 27 receptor subunit alpha [Source:HGNC Symbol;Acc:HGNC:17290]	Yes
IL2RA	H_Allograft_Rejection	MSigDB Hallmarks	Liberzon et al. 2015	10.1016/j.cels.2015.12.004	200	interleukin 2 receptor subunit alpha [Source:HGNC Symbol;Acc:HGNC:6008]	Yes
IL2RB	H_Allograft_Rejection	MSigDB Hallmarks	Liberzon et al. 2015	10.1016/j.cels.2015.12.004	200	interleukin 2 receptor subunit beta [Source:HGNC Symbol;Acc:HGNC:6009]	Yes
IL2RG	H_Allograft_Rejection	MSigDB Hallmarks	Liberzon et al. 2015	10.1016/j.cels.2015.12.004	200	interleukin 2 receptor subunit gamma [Source:HGNC Symbol;Acc:HGNC:6010]	Yes
IL4	H_Allograft_Rejection	MSigDB Hallmarks	Liberzon et al. 2015	10.1016/j.cels.2015.12.004	200	interleukin 4 [Source:HGNC Symbol;Acc:HGNC:6014]	Yes
IL4R	H_Allograft_Rejection	MSigDB Hallmarks	Liberzon et al. 2015	10.1016/j.cels.2015.12.004	200	interleukin 4 receptor [Source:HGNC Symbol;Acc:HGNC:6015]	Yes
IL6	H_Allograft_Rejection	MSigDB Hallmarks	Liberzon et al. 2015	10.1016/j.cels.2015.12.004	200	interleukin 6 [Source:HGNC Symbol;Acc:HGNC:6018]	Yes
IL7	H_Allograft_Rejection	MSigDB Hallmarks	Liberzon et al. 2015	10.1016/j.cels.2015.12.004	200	interleukin 7 [Source:HGNC Symbol;Acc:HGNC:6023]	Yes
IL9	H_Allograft_Rejection	MSigDB Hallmarks	Liberzon et al. 2015	10.1016/j.cels.2015.12.004	200	interleukin 9 [Source:HGNC Symbol;Acc:HGNC:6029]	Yes
INHBA	H_Allograft_Rejection	MSigDB Hallmarks	Liberzon et al. 2015	10.1016/j.cels.2015.12.004	200	inhibin subunit beta A [Source:HGNC Symbol;Acc:HGNC:6066]	Yes
INHBB	H_Allograft_Rejection	MSigDB Hallmarks	Liberzon et al. 2015	10.1016/j.cels.2015.12.004	200	inhibin subunit beta B [Source:HGNC Symbol;Acc:HGNC:6067]	Yes
IRF4	H_Allograft_Rejection	MSigDB Hallmarks	Liberzon et al. 2015	10.1016/j.cels.2015.12.004	200	interferon regulatory factor 4 [Source:HGNC Symbol;Acc:HGNC:6119]	Yes
IRF7	H_Allograft_Rejection	MSigDB Hallmarks	Liberzon et al. 2015	10.1016/j.cels.2015.12.004	200	interferon regulatory factor 7 [Source:HGNC Symbol;Acc:HGNC:6122]	Yes
IRF8	H_Allograft_Rejection	MSigDB Hallmarks	Liberzon et al. 2015	10.1016/j.cels.2015.12.004	200	interferon regulatory factor 8 [Source:HGNC Symbol;Acc:HGNC:5358]	Yes
ITGAL	H_Allograft_Rejection	MSigDB Hallmarks	Liberzon et al. 2015	10.1016/j.cels.2015.12.004	200	integrin subunit alpha L [Source:HGNC Symbol;Acc:HGNC:6148]	Yes
ITGB2	H_Allograft_Rejection	MSigDB Hallmarks	Liberzon et al. 2015	10.1016/j.cels.2015.12.004	200	integrin subunit beta 2 [Source:HGNC Symbol;Acc:HGNC:6155]	Yes
ITK	H_Allograft_Rejection	MSigDB Hallmarks	Liberzon et al. 2015	10.1016/j.cels.2015.12.004	200	IL2 inducible T cell kinase [Source:HGNC Symbol;Acc:HGNC:6171]	Yes
JAK2	H_Allograft_Rejection	MSigDB Hallmarks	Liberzon et al. 2015	10.1016/j.cels.2015.12.004	200	Janus kinase 2 [Source:HGNC Symbol;Acc:HGNC:6192]	Yes
KLRD1	H_Allograft_Rejection	MSigDB Hallmarks	Liberzon et al. 2015	10.1016/j.cels.2015.12.004	200	killer cell lectin like receptor D1 [Source:HGNC Symbol;Acc:HGNC:6378]	Yes
KRT1	H_Allograft_Rejection	MSigDB Hallmarks	Liberzon et al. 2015	10.1016/j.cels.2015.12.004	200	keratin 1 [Source:HGNC Symbol;Acc:HGNC:6412]	Yes
LCK	H_Allograft_Rejection	MSigDB Hallmarks	Liberzon et al. 2015	10.1016/j.cels.2015.12.004	200	LCK proto-oncogene, Src family tyrosine kinase [Source:HGNC Symbol;Acc:HGNC:6524]	Yes
LCP2	H_Allograft_Rejection	MSigDB Hallmarks	Liberzon et al. 2015	10.1016/j.cels.2015.12.004	200	lymphocyte cytosolic protein 2 [Source:HGNC Symbol;Acc:HGNC:6529]	Yes
LIF	H_Allograft_Rejection	MSigDB Hallmarks	Liberzon et al. 2015	10.1016/j.cels.2015.12.004	200	LIF interleukin 6 family cytokine [Source:HGNC Symbol;Acc:HGNC:6596]	Yes
LTB	H_Allograft_Rejection	MSigDB Hallmarks	Liberzon et al. 2015	10.1016/j.cels.2015.12.004	200	lymphotoxin beta [Source:HGNC Symbol;Acc:HGNC:6711]	Yes
LY75	H_Allograft_Rejection	MSigDB Hallmarks	Liberzon et al. 2015	10.1016/j.cels.2015.12.004	200	lymphocyte antigen 75 [Source:HGNC Symbol;Acc:HGNC:6729]	Yes
LY86	H_Allograft_Rejection	MSigDB Hallmarks	Liberzon et al. 2015	10.1016/j.cels.2015.12.004	200	lymphocyte antigen 86 [Source:HGNC Symbol;Acc:HGNC:16837]	Yes
LYN	H_Allograft_Rejection	MSigDB Hallmarks	Liberzon et al. 2015	10.1016/j.cels.2015.12.004	200	LYN proto-oncogene, Src family tyrosine kinase [Source:HGNC Symbol;Acc:HGNC:6735]	Yes
MAP3K7	H_Allograft_Rejection	MSigDB Hallmarks	Liberzon et al. 2015	10.1016/j.cels.2015.12.004	200	mitogen-activated protein kinase kinase kinase 7 [Source:HGNC Symbol;Acc:HGNC:6859]	Yes
MAP4K1	H_Allograft_Rejection	MSigDB Hallmarks	Liberzon et al. 2015	10.1016/j.cels.2015.12.004	200	mitogen-activated protein kinase kinase kinase kinase 1 [Source:HGNC Symbol;Acc:HGNC:6863]	Yes
MBL2	H_Allograft_Rejection	MSigDB Hallmarks	Liberzon et al. 2015	10.1016/j.cels.2015.12.004	200	mannose binding lectin 2 [Source:HGNC Symbol;Acc:HGNC:6922]	Yes
MMP9	H_Allograft_Rejection	MSigDB Hallmarks	Liberzon et al. 2015	10.1016/j.cels.2015.12.004	200	matrix metallopeptidase 9 [Source:HGNC Symbol;Acc:HGNC:7176]	Yes
MRPL3	H_Allograft_Rejection	MSigDB Hallmarks	Liberzon et al. 2015	10.1016/j.cels.2015.12.004	200	mitochondrial ribosomal protein L3 [Source:HGNC Symbol;Acc:HGNC:10379]	Yes
MTIF2	H_Allograft_Rejection	MSigDB Hallmarks	Liberzon et al. 2015	10.1016/j.cels.2015.12.004	200	mitochondrial translational initiation factor 2 [Source:HGNC Symbol;Acc:HGNC:7441]	Yes
NCF4	H_Allograft_Rejection	MSigDB Hallmarks	Liberzon et al. 2015	10.1016/j.cels.2015.12.004	200	neutrophil cytosolic factor 4 [Source:HGNC Symbol;Acc:HGNC:7662]	Yes
NCK1	H_Allograft_Rejection	MSigDB Hallmarks	Liberzon et al. 2015	10.1016/j.cels.2015.12.004	200	NCK adaptor protein 1 [Source:HGNC Symbol;Acc:HGNC:7664]	Yes
NCR1	H_Allograft_Rejection	MSigDB Hallmarks	Liberzon et al. 2015	10.1016/j.cels.2015.12.004	200	natural cytotoxicity triggering receptor 1 [Source:HGNC Symbol;Acc:HGNC:6731]	Yes
NLRP3	H_Allograft_Rejection	MSigDB Hallmarks	Liberzon et al. 2015	10.1016/j.cels.2015.12.004	200	NLR family pyrin domain containing 3 [Source:HGNC Symbol;Acc:HGNC:16400]	Yes
NME1	H_Allograft_Rejection	MSigDB Hallmarks	Liberzon et al. 2015	10.1016/j.cels.2015.12.004	200	NME/NM23 nucleoside diphosphate kinase 1 [Source:HGNC Symbol;Acc:HGNC:7849]	Yes
NOS2	H_Allograft_Rejection	MSigDB Hallmarks	Liberzon et al. 2015	10.1016/j.cels.2015.12.004	200	nitric oxide synthase 2 [Source:HGNC Symbol;Acc:HGNC:7873]	Yes
NPM1	H_Allograft_Rejection	MSigDB Hallmarks	Liberzon et al. 2015	10.1016/j.cels.2015.12.004	200	nucleophosmin 1 [Source:HGNC Symbol;Acc:HGNC:7910]	Yes
PF4	H_Allograft_Rejection	MSigDB Hallmarks	Liberzon et al. 2015	10.1016/j.cels.2015.12.004	200	platelet factor 4 [Source:HGNC Symbol;Acc:HGNC:8861]	Yes
PRF1	H_Allograft_Rejection	MSigDB Hallmarks	Liberzon et al. 2015	10.1016/j.cels.2015.12.004	200	perforin 1 [Source:HGNC Symbol;Acc:HGNC:9360]	Yes
PRKCB	H_Allograft_Rejection	MSigDB Hallmarks	Liberzon et al. 2015	10.1016/j.cels.2015.12.004	200	protein kinase C beta [Source:HGNC Symbol;Acc:HGNC:9395]	Yes
PRKCG	H_Allograft_Rejection	MSigDB Hallmarks	Liberzon et al. 2015	10.1016/j.cels.2015.12.004	200	protein kinase C gamma [Source:HGNC Symbol;Acc:HGNC:9402]	Yes
PSMB10	H_Allograft_Rejection	MSigDB Hallmarks	Liberzon et al. 2015	10.1016/j.cels.2015.12.004	200	proteasome 20S subunit beta 10 [Source:HGNC Symbol;Acc:HGNC:9538]	Yes
PTPN6	H_Allograft_Rejection	MSigDB Hallmarks	Liberzon et al. 2015	10.1016/j.cels.2015.12.004	200	protein tyrosine phosphatase non-receptor type 6 [Source:HGNC Symbol;Acc:HGNC:9658]	Yes
PTPRC	H_Allograft_Rejection	MSigDB Hallmarks	Liberzon et al. 2015	10.1016/j.cels.2015.12.004	200	protein tyrosine phosphatase receptor type C [Source:HGNC Symbol;Acc:HGNC:9666]	Yes
RARS1	H_Allograft_Rejection	MSigDB Hallmarks	Liberzon et al. 2015	10.1016/j.cels.2015.12.004	200	arginyl-tRNA synthetase 1 [Source:HGNC Symbol;Acc:HGNC:9870]	Yes
RIPK2	H_Allograft_Rejection	MSigDB Hallmarks	Liberzon et al. 2015	10.1016/j.cels.2015.12.004	200	receptor interacting serine/threonine kinase 2 [Source:HGNC Symbol;Acc:HGNC:10020]	Yes
RPL39	H_Allograft_Rejection	MSigDB Hallmarks	Liberzon et al. 2015	10.1016/j.cels.2015.12.004	200	ribosomal protein L39 [Source:HGNC Symbol;Acc:HGNC:10350]	Yes
RPL3L	H_Allograft_Rejection	MSigDB Hallmarks	Liberzon et al. 2015	10.1016/j.cels.2015.12.004	200	ribosomal protein L3 like [Source:HGNC Symbol;Acc:HGNC:10351]	Yes
RPL9	H_Allograft_Rejection	MSigDB Hallmarks	Liberzon et al. 2015	10.1016/j.cels.2015.12.004	200	ribosomal protein L9 [Source:HGNC Symbol;Acc:HGNC:10369]	Yes
RPS19	H_Allograft_Rejection	MSigDB Hallmarks	Liberzon et al. 2015	10.1016/j.cels.2015.12.004	200	ribosomal protein S19 [Source:HGNC Symbol;Acc:HGNC:10402]	Yes
RPS3A	H_Allograft_Rejection	MSigDB Hallmarks	Liberzon et al. 2015	10.1016/j.cels.2015.12.004	200	ribosomal protein S3A [Source:HGNC Symbol;Acc:HGNC:10421]	Yes
RPS9	H_Allograft_Rejection	MSigDB Hallmarks	Liberzon et al. 2015	10.1016/j.cels.2015.12.004	200	ribosomal protein S9 [Source:HGNC Symbol;Acc:HGNC:10442]	Yes
SIT1	H_Allograft_Rejection	MSigDB Hallmarks	Liberzon et al. 2015	10.1016/j.cels.2015.12.004	200	signaling threshold regulating transmembrane adaptor 1 [Source:HGNC Symbol;Acc:HGNC:17710]	Yes
SOCS1	H_Allograft_Rejection	MSigDB Hallmarks	Liberzon et al. 2015	10.1016/j.cels.2015.12.004	200	suppressor of cytokine signaling 1 [Source:HGNC Symbol;Acc:HGNC:19383]	Yes
SOCS5	H_Allograft_Rejection	MSigDB Hallmarks	Liberzon et al. 2015	10.1016/j.cels.2015.12.004	200	suppressor of cytokine signaling 5 [Source:HGNC Symbol;Acc:HGNC:16852]	Yes
SPI1	H_Allograft_Rejection	MSigDB Hallmarks	Liberzon et al. 2015	10.1016/j.cels.2015.12.004	200	Spi-1 proto-oncogene [Source:HGNC Symbol;Acc:HGNC:11241]	Yes
SRGN	H_Allograft_Rejection	MSigDB Hallmarks	Liberzon et al. 2015	10.1016/j.cels.2015.12.004	200	serglycin [Source:HGNC Symbol;Acc:HGNC:9361]	Yes
ST8SIA4	H_Allograft_Rejection	MSigDB Hallmarks	Liberzon et al. 2015	10.1016/j.cels.2015.12.004	200	ST8 alpha-N-acetyl-neuraminide alpha-2,8-sialyltransferase 4 [Source:HGNC Symbol;Acc:HGNC:10871]	Yes
STAB1	H_Allograft_Rejection	MSigDB Hallmarks	Liberzon et al. 2015	10.1016/j.cels.2015.12.004	200	stabilin 1 [Source:HGNC Symbol;Acc:HGNC:18628]	Yes
STAT1	H_Allograft_Rejection	MSigDB Hallmarks	Liberzon et al. 2015	10.1016/j.cels.2015.12.004	200	signal transducer and activator of transcription 1 [Source:HGNC Symbol;Acc:HGNC:11362]	Yes
STAT4	H_Allograft_Rejection	MSigDB Hallmarks	Liberzon et al. 2015	10.1016/j.cels.2015.12.004	200	signal transducer and activator of transcription 4 [Source:HGNC Symbol;Acc:HGNC:11365]	Yes
TAP1	H_Allograft_Rejection	MSigDB Hallmarks	Liberzon et al. 2015	10.1016/j.cels.2015.12.004	200	transporter 1, ATP binding cassette subfamily B member [Source:HGNC Symbol;Acc:HGNC:43]	Yes
TAP2	H_Allograft_Rejection	MSigDB Hallmarks	Liberzon et al. 2015	10.1016/j.cels.2015.12.004	200	transporter 2, ATP binding cassette subfamily B member [Source:HGNC Symbol;Acc:HGNC:44]	Yes
TAPBP	H_Allograft_Rejection	MSigDB Hallmarks	Liberzon et al. 2015	10.1016/j.cels.2015.12.004	200	TAP binding protein [Source:HGNC Symbol;Acc:HGNC:11566]	Yes
TGFB1	H_Allograft_Rejection	MSigDB Hallmarks	Liberzon et al. 2015	10.1016/j.cels.2015.12.004	200	transforming growth factor beta 1 [Source:HGNC Symbol;Acc:HGNC:11766]	Yes
TGFB2	H_Allograft_Rejection	MSigDB Hallmarks	Liberzon et al. 2015	10.1016/j.cels.2015.12.004	200	transforming growth factor beta 2 [Source:HGNC Symbol;Acc:HGNC:11768]	Yes
THY1	H_Allograft_Rejection	MSigDB Hallmarks	Liberzon et al. 2015	10.1016/j.cels.2015.12.004	200	Thy-1 cell surface antigen [Source:HGNC Symbol;Acc:HGNC:11801]	Yes
TIMP1	H_Allograft_Rejection	MSigDB Hallmarks	Liberzon et al. 2015	10.1016/j.cels.2015.12.004	200	TIMP metallopeptidase inhibitor 1 [Source:HGNC Symbol;Acc:HGNC:11820]	Yes
TLR1	H_Allograft_Rejection	MSigDB Hallmarks	Liberzon et al. 2015	10.1016/j.cels.2015.12.004	200	toll like receptor 1 [Source:HGNC Symbol;Acc:HGNC:11847]	Yes
TLR2	H_Allograft_Rejection	MSigDB Hallmarks	Liberzon et al. 2015	10.1016/j.cels.2015.12.004	200	toll like receptor 2 [Source:HGNC Symbol;Acc:HGNC:11848]	Yes
TLR3	H_Allograft_Rejection	MSigDB Hallmarks	Liberzon et al. 2015	10.1016/j.cels.2015.12.004	200	toll like receptor 3 [Source:HGNC Symbol;Acc:HGNC:11849]	Yes
TLR6	H_Allograft_Rejection	MSigDB Hallmarks	Liberzon et al. 2015	10.1016/j.cels.2015.12.004	200	toll like receptor 6 [Source:HGNC Symbol;Acc:HGNC:16711]	Yes
TNF	H_Allograft_Rejection	MSigDB Hallmarks	Liberzon et al. 2015	10.1016/j.cels.2015.12.004	200	tumor necrosis factor [Source:HGNC Symbol;Acc:HGNC:11892]	Yes
TPD52	H_Allograft_Rejection	MSigDB Hallmarks	Liberzon et al. 2015	10.1016/j.cels.2015.12.004	200	tumor protein D52 [Source:HGNC Symbol;Acc:HGNC:12005]	Yes
TRAF2	H_Allograft_Rejection	MSigDB Hallmarks	Liberzon et al. 2015	10.1016/j.cels.2015.12.004	200	TNF receptor associated factor 2 [Source:HGNC Symbol;Acc:HGNC:12032]	Yes
TRAT1	H_Allograft_Rejection	MSigDB Hallmarks	Liberzon et al. 2015	10.1016/j.cels.2015.12.004	200	T cell receptor associated transmembrane adaptor 1 [Source:HGNC Symbol;Acc:HGNC:30698]	Yes
UBE2D1	H_Allograft_Rejection	MSigDB Hallmarks	Liberzon et al. 2015	10.1016/j.cels.2015.12.004	200	ubiquitin conjugating enzyme E2 D1 [Source:HGNC Symbol;Acc:HGNC:12474]	Yes
UBE2N	H_Allograft_Rejection	MSigDB Hallmarks	Liberzon et al. 2015	10.1016/j.cels.2015.12.004	200	ubiquitin conjugating enzyme E2 N [Source:HGNC Symbol;Acc:HGNC:12492]	Yes
WARS1	H_Allograft_Rejection	MSigDB Hallmarks	Liberzon et al. 2015	10.1016/j.cels.2015.12.004	200	tryptophanyl-tRNA synthetase 1 [Source:HGNC Symbol;Acc:HGNC:12729]	Yes
WAS	H_Allograft_Rejection	MSigDB Hallmarks	Liberzon et al. 2015	10.1016/j.cels.2015.12.004	200	WASP actin nucleation promoting factor [Source:HGNC Symbol;Acc:HGNC:12731]	Yes
ZAP70	H_Allograft_Rejection	MSigDB Hallmarks	Liberzon et al. 2015	10.1016/j.cels.2015.12.004	200	zeta chain of T cell receptor associated protein kinase 70 [Source:HGNC Symbol;Acc:HGNC:12858]	Yes
APOH	H_Angiogenesis	MSigDB Hallmarks	Liberzon et al. 2015	10.1016/j.cels.2015.12.004	36	apolipoprotein H [Source:HGNC Symbol;Acc:HGNC:616]	Yes
APP	H_Angiogenesis	MSigDB Hallmarks	Liberzon et al. 2015	10.1016/j.cels.2015.12.004	36	amyloid beta precursor protein [Source:HGNC Symbol;Acc:HGNC:620]	Yes
CCND2	H_Angiogenesis	MSigDB Hallmarks	Liberzon et al. 2015	10.1016/j.cels.2015.12.004	36	cyclin D2 [Source:HGNC Symbol;Acc:HGNC:1583]	Yes
COL3A1	H_Angiogenesis	MSigDB Hallmarks	Liberzon et al. 2015	10.1016/j.cels.2015.12.004	36	collagen type III alpha 1 chain [Source:HGNC Symbol;Acc:HGNC:2201]	Yes
COL5A2	H_Angiogenesis	MSigDB Hallmarks	Liberzon et al. 2015	10.1016/j.cels.2015.12.004	36	collagen type V alpha 2 chain [Source:HGNC Symbol;Acc:HGNC:2210]	Yes
CXCL6	H_Angiogenesis	MSigDB Hallmarks	Liberzon et al. 2015	10.1016/j.cels.2015.12.004	36	C-X-C motif chemokine ligand 6 [Source:HGNC Symbol;Acc:HGNC:10643]	Yes
FGFR1	H_Angiogenesis	MSigDB Hallmarks	Liberzon et al. 2015	10.1016/j.cels.2015.12.004	36	fibroblast growth factor receptor 1 [Source:HGNC Symbol;Acc:HGNC:3688]	Yes
FSTL1	H_Angiogenesis	MSigDB Hallmarks	Liberzon et al. 2015	10.1016/j.cels.2015.12.004	36	follistatin like 1 [Source:HGNC Symbol;Acc:HGNC:3972]	Yes
ITGAV	H_Angiogenesis	MSigDB Hallmarks	Liberzon et al. 2015	10.1016/j.cels.2015.12.004	36	integrin subunit alpha V [Source:HGNC Symbol;Acc:HGNC:6150]	Yes
JAG1	H_Angiogenesis	MSigDB Hallmarks	Liberzon et al. 2015	10.1016/j.cels.2015.12.004	36	jagged canonical Notch ligand 1 [Source:HGNC Symbol;Acc:HGNC:6188]	Yes
JAG2	H_Angiogenesis	MSigDB Hallmarks	Liberzon et al. 2015	10.1016/j.cels.2015.12.004	36	jagged canonical Notch ligand 2 [Source:HGNC Symbol;Acc:HGNC:6189]	Yes
KCNJ8	H_Angiogenesis	MSigDB Hallmarks	Liberzon et al. 2015	10.1016/j.cels.2015.12.004	36	potassium inwardly rectifying channel subfamily J member 8 [Source:HGNC Symbol;Acc:HGNC:6269]	Yes
LPL	H_Angiogenesis	MSigDB Hallmarks	Liberzon et al. 2015	10.1016/j.cels.2015.12.004	36	lipoprotein lipase [Source:HGNC Symbol;Acc:HGNC:6677]	Yes
LRPAP1	H_Angiogenesis	MSigDB Hallmarks	Liberzon et al. 2015	10.1016/j.cels.2015.12.004	36	LDL receptor related protein associated protein 1 [Source:HGNC Symbol;Acc:HGNC:6701]	Yes
LUM	H_Angiogenesis	MSigDB Hallmarks	Liberzon et al. 2015	10.1016/j.cels.2015.12.004	36	lumican [Source:HGNC Symbol;Acc:HGNC:6724]	Yes
MSX1	H_Angiogenesis	MSigDB Hallmarks	Liberzon et al. 2015	10.1016/j.cels.2015.12.004	36	msh homeobox 1 [Source:HGNC Symbol;Acc:HGNC:7391]	Yes
NRP1	H_Angiogenesis	MSigDB Hallmarks	Liberzon et al. 2015	10.1016/j.cels.2015.12.004	36	neuropilin 1 [Source:HGNC Symbol;Acc:HGNC:8004]	Yes
OLR1	H_Angiogenesis	MSigDB Hallmarks	Liberzon et al. 2015	10.1016/j.cels.2015.12.004	36	oxidized low density lipoprotein receptor 1 [Source:HGNC Symbol;Acc:HGNC:8133]	Yes
PDGFA	H_Angiogenesis	MSigDB Hallmarks	Liberzon et al. 2015	10.1016/j.cels.2015.12.004	36	platelet derived growth factor subunit A [Source:HGNC Symbol;Acc:HGNC:8799]	Yes
PF4	H_Angiogenesis	MSigDB Hallmarks	Liberzon et al. 2015	10.1016/j.cels.2015.12.004	36	platelet factor 4 [Source:HGNC Symbol;Acc:HGNC:8861]	Yes
PGLYRP1	H_Angiogenesis	MSigDB Hallmarks	Liberzon et al. 2015	10.1016/j.cels.2015.12.004	36	peptidoglycan recognition protein 1 [Source:HGNC Symbol;Acc:HGNC:8904]	Yes
POSTN	H_Angiogenesis	MSigDB Hallmarks	Liberzon et al. 2015	10.1016/j.cels.2015.12.004	36	periostin [Source:HGNC Symbol;Acc:HGNC:16953]	Yes
PRG2	H_Angiogenesis	MSigDB Hallmarks	Liberzon et al. 2015	10.1016/j.cels.2015.12.004	36	proteoglycan 2, pro eosinophil major basic protein [Source:HGNC Symbol;Acc:HGNC:9362]	Yes
PTK2	H_Angiogenesis	MSigDB Hallmarks	Liberzon et al. 2015	10.1016/j.cels.2015.12.004	36	protein tyrosine kinase 2 [Source:HGNC Symbol;Acc:HGNC:9611]	Yes
S100A4	H_Angiogenesis	MSigDB Hallmarks	Liberzon et al. 2015	10.1016/j.cels.2015.12.004	36	S100 calcium binding protein A4 [Source:HGNC Symbol;Acc:HGNC:10494]	Yes
SERPINA5	H_Angiogenesis	MSigDB Hallmarks	Liberzon et al. 2015	10.1016/j.cels.2015.12.004	36	serpin family A member 5 [Source:HGNC Symbol;Acc:HGNC:8723]	Yes
SLCO2A1	H_Angiogenesis	MSigDB Hallmarks	Liberzon et al. 2015	10.1016/j.cels.2015.12.004	36	solute carrier organic anion transporter family member 2A1 [Source:HGNC Symbol;Acc:HGNC:10955]	Yes
SPP1	H_Angiogenesis	MSigDB Hallmarks	Liberzon et al. 2015	10.1016/j.cels.2015.12.004	36	secreted phosphoprotein 1 [Source:HGNC Symbol;Acc:HGNC:11255]	Yes
STC1	H_Angiogenesis	MSigDB Hallmarks	Liberzon et al. 2015	10.1016/j.cels.2015.12.004	36	stanniocalcin 1 [Source:HGNC Symbol;Acc:HGNC:11373]	Yes
THBD	H_Angiogenesis	MSigDB Hallmarks	Liberzon et al. 2015	10.1016/j.cels.2015.12.004	36	thrombomodulin [Source:HGNC Symbol;Acc:HGNC:11784]	Yes
TIMP1	H_Angiogenesis	MSigDB Hallmarks	Liberzon et al. 2015	10.1016/j.cels.2015.12.004	36	TIMP metallopeptidase inhibitor 1 [Source:HGNC Symbol;Acc:HGNC:11820]	Yes
TNFRSF21	H_Angiogenesis	MSigDB Hallmarks	Liberzon et al. 2015	10.1016/j.cels.2015.12.004	36	TNF receptor superfamily member 21 [Source:HGNC Symbol;Acc:HGNC:13469]	Yes
VAV2	H_Angiogenesis	MSigDB Hallmarks	Liberzon et al. 2015	10.1016/j.cels.2015.12.004	36	vav guanine nucleotide exchange factor 2 [Source:HGNC Symbol;Acc:HGNC:12658]	Yes
VCAN	H_Angiogenesis	MSigDB Hallmarks	Liberzon et al. 2015	10.1016/j.cels.2015.12.004	36	versican [Source:HGNC Symbol;Acc:HGNC:2464]	Yes
VEGFA	H_Angiogenesis	MSigDB Hallmarks	Liberzon et al. 2015	10.1016/j.cels.2015.12.004	36	vascular endothelial growth factor A [Source:HGNC Symbol;Acc:HGNC:12680]	Yes
VTN	H_Angiogenesis	MSigDB Hallmarks	Liberzon et al. 2015	10.1016/j.cels.2015.12.004	36	vitronectin [Source:HGNC Symbol;Acc:HGNC:12724]	Yes
ADD1	H_Apoptosis	MSigDB Hallmarks	Liberzon et al. 2015	10.1016/j.cels.2015.12.004	161	adducin 1 [Source:HGNC Symbol;Acc:HGNC:243]	Yes
AIFM3	H_Apoptosis	MSigDB Hallmarks	Liberzon et al. 2015	10.1016/j.cels.2015.12.004	161	apoptosis inducing factor mitochondria associated 3 [Source:HGNC Symbol;Acc:HGNC:26398]	Yes
ANKH	H_Apoptosis	MSigDB Hallmarks	Liberzon et al. 2015	10.1016/j.cels.2015.12.004	161	ANKH inorganic pyrophosphate transport regulator [Source:HGNC Symbol;Acc:HGNC:15492]	Yes
ANXA1	H_Apoptosis	MSigDB Hallmarks	Liberzon et al. 2015	10.1016/j.cels.2015.12.004	161	annexin A1 [Source:HGNC Symbol;Acc:HGNC:533]	Yes
APP	H_Apoptosis	MSigDB Hallmarks	Liberzon et al. 2015	10.1016/j.cels.2015.12.004	161	amyloid beta precursor protein [Source:HGNC Symbol;Acc:HGNC:620]	Yes
ATF3	H_Apoptosis	MSigDB Hallmarks	Liberzon et al. 2015	10.1016/j.cels.2015.12.004	161	activating transcription factor 3 [Source:HGNC Symbol;Acc:HGNC:785]	Yes
AVPR1A	H_Apoptosis	MSigDB Hallmarks	Liberzon et al. 2015	10.1016/j.cels.2015.12.004	161	arginine vasopressin receptor 1A [Source:HGNC Symbol;Acc:HGNC:895]	Yes
BAX	H_Apoptosis	MSigDB Hallmarks	Liberzon et al. 2015	10.1016/j.cels.2015.12.004	161	BCL2 associated X, apoptosis regulator [Source:HGNC Symbol;Acc:HGNC:959]	Yes
BCAP31	H_Apoptosis	MSigDB Hallmarks	Liberzon et al. 2015	10.1016/j.cels.2015.12.004	161	B cell receptor associated protein 31 [Source:HGNC Symbol;Acc:HGNC:16695]	Yes
BCL10	H_Apoptosis	MSigDB Hallmarks	Liberzon et al. 2015	10.1016/j.cels.2015.12.004	161	BCL10 immune signaling adaptor [Source:HGNC Symbol;Acc:HGNC:989]	Yes
BCL2L1	H_Apoptosis	MSigDB Hallmarks	Liberzon et al. 2015	10.1016/j.cels.2015.12.004	161	BCL2 like 1 [Source:HGNC Symbol;Acc:HGNC:992]	Yes
BCL2L10	H_Apoptosis	MSigDB Hallmarks	Liberzon et al. 2015	10.1016/j.cels.2015.12.004	161	BCL2 like 10 [Source:HGNC Symbol;Acc:HGNC:993]	Yes
BCL2L11	H_Apoptosis	MSigDB Hallmarks	Liberzon et al. 2015	10.1016/j.cels.2015.12.004	161	BCL2 like 11 [Source:HGNC Symbol;Acc:HGNC:994]	Yes
BCL2L2	H_Apoptosis	MSigDB Hallmarks	Liberzon et al. 2015	10.1016/j.cels.2015.12.004	161	BCL2 like 2 [Source:HGNC Symbol;Acc:HGNC:995]	Yes
BGN	H_Apoptosis	MSigDB Hallmarks	Liberzon et al. 2015	10.1016/j.cels.2015.12.004	161	biglycan [Source:HGNC Symbol;Acc:HGNC:1044]	Yes
BID	H_Apoptosis	MSigDB Hallmarks	Liberzon et al. 2015	10.1016/j.cels.2015.12.004	161	BH3 interacting domain death agonist [Source:HGNC Symbol;Acc:HGNC:1050]	Yes
BIK	H_Apoptosis	MSigDB Hallmarks	Liberzon et al. 2015	10.1016/j.cels.2015.12.004	161	BCL2 interacting killer [Source:HGNC Symbol;Acc:HGNC:1051]	Yes
BIRC3	H_Apoptosis	MSigDB Hallmarks	Liberzon et al. 2015	10.1016/j.cels.2015.12.004	161	baculoviral IAP repeat containing 3 [Source:HGNC Symbol;Acc:HGNC:591]	Yes
BMF	H_Apoptosis	MSigDB Hallmarks	Liberzon et al. 2015	10.1016/j.cels.2015.12.004	161	Bcl2 modifying factor [Source:HGNC Symbol;Acc:HGNC:24132]	Yes
BMP2	H_Apoptosis	MSigDB Hallmarks	Liberzon et al. 2015	10.1016/j.cels.2015.12.004	161	bone morphogenetic protein 2 [Source:HGNC Symbol;Acc:HGNC:1069]	Yes
BNIP3L	H_Apoptosis	MSigDB Hallmarks	Liberzon et al. 2015	10.1016/j.cels.2015.12.004	161	BCL2 interacting protein 3 like [Source:HGNC Symbol;Acc:HGNC:1085]	Yes
BRCA1	H_Apoptosis	MSigDB Hallmarks	Liberzon et al. 2015	10.1016/j.cels.2015.12.004	161	BRCA1 DNA repair associated [Source:HGNC Symbol;Acc:HGNC:1100]	Yes
BTG2	H_Apoptosis	MSigDB Hallmarks	Liberzon et al. 2015	10.1016/j.cels.2015.12.004	161	BTG anti-proliferation factor 2 [Source:HGNC Symbol;Acc:HGNC:1131]	Yes
BTG3	H_Apoptosis	MSigDB Hallmarks	Liberzon et al. 2015	10.1016/j.cels.2015.12.004	161	BTG anti-proliferation factor 3 [Source:HGNC Symbol;Acc:HGNC:1132]	Yes
CASP1	H_Apoptosis	MSigDB Hallmarks	Liberzon et al. 2015	10.1016/j.cels.2015.12.004	161	caspase 1 [Source:HGNC Symbol;Acc:HGNC:1499]	Yes
CASP2	H_Apoptosis	MSigDB Hallmarks	Liberzon et al. 2015	10.1016/j.cels.2015.12.004	161	caspase 2 [Source:HGNC Symbol;Acc:HGNC:1503]	Yes
CASP3	H_Apoptosis	MSigDB Hallmarks	Liberzon et al. 2015	10.1016/j.cels.2015.12.004	161	caspase 3 [Source:HGNC Symbol;Acc:HGNC:1504]	Yes
CASP4	H_Apoptosis	MSigDB Hallmarks	Liberzon et al. 2015	10.1016/j.cels.2015.12.004	161	caspase 4 [Source:HGNC Symbol;Acc:HGNC:1505]	Yes
CASP6	H_Apoptosis	MSigDB Hallmarks	Liberzon et al. 2015	10.1016/j.cels.2015.12.004	161	caspase 6 [Source:HGNC Symbol;Acc:HGNC:1507]	Yes
CASP7	H_Apoptosis	MSigDB Hallmarks	Liberzon et al. 2015	10.1016/j.cels.2015.12.004	161	caspase 7 [Source:HGNC Symbol;Acc:HGNC:1508]	Yes
CASP8	H_Apoptosis	MSigDB Hallmarks	Liberzon et al. 2015	10.1016/j.cels.2015.12.004	161	caspase 8 [Source:HGNC Symbol;Acc:HGNC:1509]	Yes
CASP9	H_Apoptosis	MSigDB Hallmarks	Liberzon et al. 2015	10.1016/j.cels.2015.12.004	161	caspase 9 [Source:HGNC Symbol;Acc:HGNC:1511]	Yes
CAV1	H_Apoptosis	MSigDB Hallmarks	Liberzon et al. 2015	10.1016/j.cels.2015.12.004	161	caveolin 1 [Source:HGNC Symbol;Acc:HGNC:1527]	Yes
CCNA1	H_Apoptosis	MSigDB Hallmarks	Liberzon et al. 2015	10.1016/j.cels.2015.12.004	161	cyclin A1 [Source:HGNC Symbol;Acc:HGNC:1577]	Yes
CCND1	H_Apoptosis	MSigDB Hallmarks	Liberzon et al. 2015	10.1016/j.cels.2015.12.004	161	cyclin D1 [Source:HGNC Symbol;Acc:HGNC:1582]	Yes
CCND2	H_Apoptosis	MSigDB Hallmarks	Liberzon et al. 2015	10.1016/j.cels.2015.12.004	161	cyclin D2 [Source:HGNC Symbol;Acc:HGNC:1583]	Yes
CD14	H_Apoptosis	MSigDB Hallmarks	Liberzon et al. 2015	10.1016/j.cels.2015.12.004	161	CD14 molecule [Source:HGNC Symbol;Acc:HGNC:1628]	Yes
CD2	H_Apoptosis	MSigDB Hallmarks	Liberzon et al. 2015	10.1016/j.cels.2015.12.004	161	CD2 molecule [Source:HGNC Symbol;Acc:HGNC:1639]	Yes
CD38	H_Apoptosis	MSigDB Hallmarks	Liberzon et al. 2015	10.1016/j.cels.2015.12.004	161	CD38 molecule [Source:HGNC Symbol;Acc:HGNC:1667]	Yes
CD44	H_Apoptosis	MSigDB Hallmarks	Liberzon et al. 2015	10.1016/j.cels.2015.12.004	161	CD44 molecule (Indian blood group) [Source:HGNC Symbol;Acc:HGNC:1681]	Yes
CD69	H_Apoptosis	MSigDB Hallmarks	Liberzon et al. 2015	10.1016/j.cels.2015.12.004	161	CD69 molecule [Source:HGNC Symbol;Acc:HGNC:1694]	Yes
CDC25B	H_Apoptosis	MSigDB Hallmarks	Liberzon et al. 2015	10.1016/j.cels.2015.12.004	161	cell division cycle 25B [Source:HGNC Symbol;Acc:HGNC:1726]	Yes
CDK2	H_Apoptosis	MSigDB Hallmarks	Liberzon et al. 2015	10.1016/j.cels.2015.12.004	161	cyclin dependent kinase 2 [Source:HGNC Symbol;Acc:HGNC:1771]	Yes
CDKN1A	H_Apoptosis	MSigDB Hallmarks	Liberzon et al. 2015	10.1016/j.cels.2015.12.004	161	cyclin dependent kinase inhibitor 1A [Source:HGNC Symbol;Acc:HGNC:1784]	Yes
CDKN1B	H_Apoptosis	MSigDB Hallmarks	Liberzon et al. 2015	10.1016/j.cels.2015.12.004	161	cyclin dependent kinase inhibitor 1B [Source:HGNC Symbol;Acc:HGNC:1785]	Yes
CFLAR	H_Apoptosis	MSigDB Hallmarks	Liberzon et al. 2015	10.1016/j.cels.2015.12.004	161	CASP8 and FADD like apoptosis regulator [Source:HGNC Symbol;Acc:HGNC:1876]	Yes
CLU	H_Apoptosis	MSigDB Hallmarks	Liberzon et al. 2015	10.1016/j.cels.2015.12.004	161	clusterin [Source:HGNC Symbol;Acc:HGNC:2095]	Yes
CREBBP	H_Apoptosis	MSigDB Hallmarks	Liberzon et al. 2015	10.1016/j.cels.2015.12.004	161	CREB binding protein [Source:HGNC Symbol;Acc:HGNC:2348]	Yes
CTH	H_Apoptosis	MSigDB Hallmarks	Liberzon et al. 2015	10.1016/j.cels.2015.12.004	161	cystathionine gamma-lyase [Source:HGNC Symbol;Acc:HGNC:2501]	Yes
CTNNB1	H_Apoptosis	MSigDB Hallmarks	Liberzon et al. 2015	10.1016/j.cels.2015.12.004	161	catenin beta 1 [Source:HGNC Symbol;Acc:HGNC:2514]	Yes
CYLD	H_Apoptosis	MSigDB Hallmarks	Liberzon et al. 2015	10.1016/j.cels.2015.12.004	161	CYLD lysine 63 deubiquitinase [Source:HGNC Symbol;Acc:HGNC:2584]	Yes
DAP	H_Apoptosis	MSigDB Hallmarks	Liberzon et al. 2015	10.1016/j.cels.2015.12.004	161	death associated protein [Source:HGNC Symbol;Acc:HGNC:2672]	Yes
DAP3	H_Apoptosis	MSigDB Hallmarks	Liberzon et al. 2015	10.1016/j.cels.2015.12.004	161	death associated protein 3 [Source:HGNC Symbol;Acc:HGNC:2673]	Yes
DCN	H_Apoptosis	MSigDB Hallmarks	Liberzon et al. 2015	10.1016/j.cels.2015.12.004	161	decorin [Source:HGNC Symbol;Acc:HGNC:2705]	Yes
DDIT3	H_Apoptosis	MSigDB Hallmarks	Liberzon et al. 2015	10.1016/j.cels.2015.12.004	161	DNA damage inducible transcript 3 [Source:HGNC Symbol;Acc:HGNC:2726]	Yes
DFFA	H_Apoptosis	MSigDB Hallmarks	Liberzon et al. 2015	10.1016/j.cels.2015.12.004	161	DNA fragmentation factor subunit alpha [Source:HGNC Symbol;Acc:HGNC:2772]	Yes
DIABLO	H_Apoptosis	MSigDB Hallmarks	Liberzon et al. 2015	10.1016/j.cels.2015.12.004	161	diablo IAP-binding mitochondrial protein [Source:HGNC Symbol;Acc:HGNC:21528]	Yes
DNAJA1	H_Apoptosis	MSigDB Hallmarks	Liberzon et al. 2015	10.1016/j.cels.2015.12.004	161	DnaJ heat shock protein family (Hsp40) member A1 [Source:HGNC Symbol;Acc:HGNC:5229]	Yes
DNAJC3	H_Apoptosis	MSigDB Hallmarks	Liberzon et al. 2015	10.1016/j.cels.2015.12.004	161	DnaJ heat shock protein family (Hsp40) member C3 [Source:HGNC Symbol;Acc:HGNC:9439]	Yes
DNM1L	H_Apoptosis	MSigDB Hallmarks	Liberzon et al. 2015	10.1016/j.cels.2015.12.004	161	dynamin 1 like [Source:HGNC Symbol;Acc:HGNC:2973]	Yes
DPYD	H_Apoptosis	MSigDB Hallmarks	Liberzon et al. 2015	10.1016/j.cels.2015.12.004	161	dihydropyrimidine dehydrogenase [Source:HGNC Symbol;Acc:HGNC:3012]	Yes
EBP	H_Apoptosis	MSigDB Hallmarks	Liberzon et al. 2015	10.1016/j.cels.2015.12.004	161	EBP cholestenol delta-isomerase [Source:HGNC Symbol;Acc:HGNC:3133]	Yes
EGR3	H_Apoptosis	MSigDB Hallmarks	Liberzon et al. 2015	10.1016/j.cels.2015.12.004	161	early growth response 3 [Source:HGNC Symbol;Acc:HGNC:3240]	Yes
EMP1	H_Apoptosis	MSigDB Hallmarks	Liberzon et al. 2015	10.1016/j.cels.2015.12.004	161	epithelial membrane protein 1 [Source:HGNC Symbol;Acc:HGNC:3333]	Yes
ENO2	H_Apoptosis	MSigDB Hallmarks	Liberzon et al. 2015	10.1016/j.cels.2015.12.004	161	enolase 2 [Source:HGNC Symbol;Acc:HGNC:3353]	Yes
ERBB2	H_Apoptosis	MSigDB Hallmarks	Liberzon et al. 2015	10.1016/j.cels.2015.12.004	161	erb-b2 receptor tyrosine kinase 2 [Source:HGNC Symbol;Acc:HGNC:3430]	Yes
ERBB3	H_Apoptosis	MSigDB Hallmarks	Liberzon et al. 2015	10.1016/j.cels.2015.12.004	161	erb-b2 receptor tyrosine kinase 3 [Source:HGNC Symbol;Acc:HGNC:3431]	Yes
EREG	H_Apoptosis	MSigDB Hallmarks	Liberzon et al. 2015	10.1016/j.cels.2015.12.004	161	epiregulin [Source:HGNC Symbol;Acc:HGNC:3443]	Yes
ETF1	H_Apoptosis	MSigDB Hallmarks	Liberzon et al. 2015	10.1016/j.cels.2015.12.004	161	eukaryotic translation termination factor 1 [Source:HGNC Symbol;Acc:HGNC:3477]	Yes
F2	H_Apoptosis	MSigDB Hallmarks	Liberzon et al. 2015	10.1016/j.cels.2015.12.004	161	coagulation factor II, thrombin [Source:HGNC Symbol;Acc:HGNC:3535]	Yes
F2R	H_Apoptosis	MSigDB Hallmarks	Liberzon et al. 2015	10.1016/j.cels.2015.12.004	161	coagulation factor II thrombin receptor [Source:HGNC Symbol;Acc:HGNC:3537]	Yes
FAS	H_Apoptosis	MSigDB Hallmarks	Liberzon et al. 2015	10.1016/j.cels.2015.12.004	161	Fas cell surface death receptor [Source:HGNC Symbol;Acc:HGNC:11920]	Yes
FASLG	H_Apoptosis	MSigDB Hallmarks	Liberzon et al. 2015	10.1016/j.cels.2015.12.004	161	Fas ligand [Source:HGNC Symbol;Acc:HGNC:11936]	Yes
FDXR	H_Apoptosis	MSigDB Hallmarks	Liberzon et al. 2015	10.1016/j.cels.2015.12.004	161	ferredoxin reductase [Source:HGNC Symbol;Acc:HGNC:3642]	Yes
FEZ1	H_Apoptosis	MSigDB Hallmarks	Liberzon et al. 2015	10.1016/j.cels.2015.12.004	161	fasciculation and elongation protein zeta 1 [Source:HGNC Symbol;Acc:HGNC:3659]	Yes
GADD45A	H_Apoptosis	MSigDB Hallmarks	Liberzon et al. 2015	10.1016/j.cels.2015.12.004	161	growth arrest and DNA damage inducible alpha [Source:HGNC Symbol;Acc:HGNC:4095]	Yes
GADD45B	H_Apoptosis	MSigDB Hallmarks	Liberzon et al. 2015	10.1016/j.cels.2015.12.004	161	growth arrest and DNA damage inducible beta [Source:HGNC Symbol;Acc:HGNC:4096]	Yes
GCH1	H_Apoptosis	MSigDB Hallmarks	Liberzon et al. 2015	10.1016/j.cels.2015.12.004	161	GTP cyclohydrolase 1 [Source:HGNC Symbol;Acc:HGNC:4193]	Yes
GNA15	H_Apoptosis	MSigDB Hallmarks	Liberzon et al. 2015	10.1016/j.cels.2015.12.004	161	G protein subunit alpha 15 [Source:HGNC Symbol;Acc:HGNC:4383]	Yes
GPX1	H_Apoptosis	MSigDB Hallmarks	Liberzon et al. 2015	10.1016/j.cels.2015.12.004	161	glutathione peroxidase 1 [Source:HGNC Symbol;Acc:HGNC:4553]	Yes
GPX3	H_Apoptosis	MSigDB Hallmarks	Liberzon et al. 2015	10.1016/j.cels.2015.12.004	161	glutathione peroxidase 3 [Source:HGNC Symbol;Acc:HGNC:4555]	Yes
GPX4	H_Apoptosis	MSigDB Hallmarks	Liberzon et al. 2015	10.1016/j.cels.2015.12.004	161	glutathione peroxidase 4 [Source:HGNC Symbol;Acc:HGNC:4556]	Yes
GSN	H_Apoptosis	MSigDB Hallmarks	Liberzon et al. 2015	10.1016/j.cels.2015.12.004	161	gelsolin [Source:HGNC Symbol;Acc:HGNC:4620]	Yes
GSR	H_Apoptosis	MSigDB Hallmarks	Liberzon et al. 2015	10.1016/j.cels.2015.12.004	161	glutathione-disulfide reductase [Source:HGNC Symbol;Acc:HGNC:4623]	Yes
GSTM1	H_Apoptosis	MSigDB Hallmarks	Liberzon et al. 2015	10.1016/j.cels.2015.12.004	161	glutathione S-transferase mu 1 [Source:HGNC Symbol;Acc:HGNC:4632]	Yes
GUCY2D	H_Apoptosis	MSigDB Hallmarks	Liberzon et al. 2015	10.1016/j.cels.2015.12.004	161	guanylate cyclase 2D, retinal [Source:HGNC Symbol;Acc:HGNC:4689]	Yes
H1-0	H_Apoptosis	MSigDB Hallmarks	Liberzon et al. 2015	10.1016/j.cels.2015.12.004	161	H1.0 linker histone [Source:HGNC Symbol;Acc:HGNC:4714]	Yes
HGF	H_Apoptosis	MSigDB Hallmarks	Liberzon et al. 2015	10.1016/j.cels.2015.12.004	161	hepatocyte growth factor [Source:HGNC Symbol;Acc:HGNC:4893]	Yes
HMGB2	H_Apoptosis	MSigDB Hallmarks	Liberzon et al. 2015	10.1016/j.cels.2015.12.004	161	high mobility group box 2 [Source:HGNC Symbol;Acc:HGNC:5000]	Yes
HMOX1	H_Apoptosis	MSigDB Hallmarks	Liberzon et al. 2015	10.1016/j.cels.2015.12.004	161	heme oxygenase 1 [Source:HGNC Symbol;Acc:HGNC:5013]	Yes
HSPB1	H_Apoptosis	MSigDB Hallmarks	Liberzon et al. 2015	10.1016/j.cels.2015.12.004	161	heat shock protein family B (small) member 1 [Source:HGNC Symbol;Acc:HGNC:5246]	Yes
IER3	H_Apoptosis	MSigDB Hallmarks	Liberzon et al. 2015	10.1016/j.cels.2015.12.004	161	immediate early response 3 [Source:HGNC Symbol;Acc:HGNC:5392]	Yes
IFITM3	H_Apoptosis	MSigDB Hallmarks	Liberzon et al. 2015	10.1016/j.cels.2015.12.004	161	interferon induced transmembrane protein 3 [Source:HGNC Symbol;Acc:HGNC:5414]	Yes
IFNB1	H_Apoptosis	MSigDB Hallmarks	Liberzon et al. 2015	10.1016/j.cels.2015.12.004	161	interferon beta 1 [Source:HGNC Symbol;Acc:HGNC:5434]	Yes
IFNGR1	H_Apoptosis	MSigDB Hallmarks	Liberzon et al. 2015	10.1016/j.cels.2015.12.004	161	interferon gamma receptor 1 [Source:HGNC Symbol;Acc:HGNC:5439]	Yes
IGF2R	H_Apoptosis	MSigDB Hallmarks	Liberzon et al. 2015	10.1016/j.cels.2015.12.004	161	insulin like growth factor 2 receptor [Source:HGNC Symbol;Acc:HGNC:5467]	Yes
IGFBP6	H_Apoptosis	MSigDB Hallmarks	Liberzon et al. 2015	10.1016/j.cels.2015.12.004	161	insulin like growth factor binding protein 6 [Source:HGNC Symbol;Acc:HGNC:5475]	Yes
IL18	H_Apoptosis	MSigDB Hallmarks	Liberzon et al. 2015	10.1016/j.cels.2015.12.004	161	interleukin 18 [Source:HGNC Symbol;Acc:HGNC:5986]	Yes
IL1A	H_Apoptosis	MSigDB Hallmarks	Liberzon et al. 2015	10.1016/j.cels.2015.12.004	161	interleukin 1 alpha [Source:HGNC Symbol;Acc:HGNC:5991]	Yes
IL1B	H_Apoptosis	MSigDB Hallmarks	Liberzon et al. 2015	10.1016/j.cels.2015.12.004	161	interleukin 1 beta [Source:HGNC Symbol;Acc:HGNC:5992]	Yes
IL6	H_Apoptosis	MSigDB Hallmarks	Liberzon et al. 2015	10.1016/j.cels.2015.12.004	161	interleukin 6 [Source:HGNC Symbol;Acc:HGNC:6018]	Yes
IRF1	H_Apoptosis	MSigDB Hallmarks	Liberzon et al. 2015	10.1016/j.cels.2015.12.004	161	interferon regulatory factor 1 [Source:HGNC Symbol;Acc:HGNC:6116]	Yes
ISG20	H_Apoptosis	MSigDB Hallmarks	Liberzon et al. 2015	10.1016/j.cels.2015.12.004	161	interferon stimulated exonuclease gene 20 [Source:HGNC Symbol;Acc:HGNC:6130]	Yes
JUN	H_Apoptosis	MSigDB Hallmarks	Liberzon et al. 2015	10.1016/j.cels.2015.12.004	161	Jun proto-oncogene, AP-1 transcription factor subunit [Source:HGNC Symbol;Acc:HGNC:6204]	Yes
KRT18	H_Apoptosis	MSigDB Hallmarks	Liberzon et al. 2015	10.1016/j.cels.2015.12.004	161	keratin 18 [Source:HGNC Symbol;Acc:HGNC:6430]	Yes
LEF1	H_Apoptosis	MSigDB Hallmarks	Liberzon et al. 2015	10.1016/j.cels.2015.12.004	161	lymphoid enhancer binding factor 1 [Source:HGNC Symbol;Acc:HGNC:6551]	Yes
LGALS3	H_Apoptosis	MSigDB Hallmarks	Liberzon et al. 2015	10.1016/j.cels.2015.12.004	161	galectin 3 [Source:HGNC Symbol;Acc:HGNC:6563]	Yes
LMNA	H_Apoptosis	MSigDB Hallmarks	Liberzon et al. 2015	10.1016/j.cels.2015.12.004	161	lamin A/C [Source:HGNC Symbol;Acc:HGNC:6636]	Yes
LUM	H_Apoptosis	MSigDB Hallmarks	Liberzon et al. 2015	10.1016/j.cels.2015.12.004	161	lumican [Source:HGNC Symbol;Acc:HGNC:6724]	Yes
MADD	H_Apoptosis	MSigDB Hallmarks	Liberzon et al. 2015	10.1016/j.cels.2015.12.004	161	MAP kinase activating death domain [Source:HGNC Symbol;Acc:HGNC:6766]	Yes
MCL1	H_Apoptosis	MSigDB Hallmarks	Liberzon et al. 2015	10.1016/j.cels.2015.12.004	161	MCL1 apoptosis regulator, BCL2 family member [Source:HGNC Symbol;Acc:HGNC:6943]	Yes
MGMT	H_Apoptosis	MSigDB Hallmarks	Liberzon et al. 2015	10.1016/j.cels.2015.12.004	161	O-6-methylguanine-DNA methyltransferase [Source:HGNC Symbol;Acc:HGNC:7059]	Yes
MMP2	H_Apoptosis	MSigDB Hallmarks	Liberzon et al. 2015	10.1016/j.cels.2015.12.004	161	matrix metallopeptidase 2 [Source:HGNC Symbol;Acc:HGNC:7166]	Yes
NEDD9	H_Apoptosis	MSigDB Hallmarks	Liberzon et al. 2015	10.1016/j.cels.2015.12.004	161	neural precursor cell expressed, developmentally down-regulated 9 [Source:HGNC Symbol;Acc:HGNC:7733]	Yes
NEFH	H_Apoptosis	MSigDB Hallmarks	Liberzon et al. 2015	10.1016/j.cels.2015.12.004	161	neurofilament heavy chain [Source:HGNC Symbol;Acc:HGNC:7737]	Yes
PAK1	H_Apoptosis	MSigDB Hallmarks	Liberzon et al. 2015	10.1016/j.cels.2015.12.004	161	p21 (RAC1) activated kinase 1 [Source:HGNC Symbol;Acc:HGNC:8590]	Yes
PDCD4	H_Apoptosis	MSigDB Hallmarks	Liberzon et al. 2015	10.1016/j.cels.2015.12.004	161	programmed cell death 4 [Source:HGNC Symbol;Acc:HGNC:8763]	Yes
PDGFRB	H_Apoptosis	MSigDB Hallmarks	Liberzon et al. 2015	10.1016/j.cels.2015.12.004	161	platelet derived growth factor receptor beta [Source:HGNC Symbol;Acc:HGNC:8804]	Yes
PEA15	H_Apoptosis	MSigDB Hallmarks	Liberzon et al. 2015	10.1016/j.cels.2015.12.004	161	proliferation and apoptosis adaptor protein 15 [Source:HGNC Symbol;Acc:HGNC:8822]	Yes
PLAT	H_Apoptosis	MSigDB Hallmarks	Liberzon et al. 2015	10.1016/j.cels.2015.12.004	161	plasminogen activator, tissue type [Source:HGNC Symbol;Acc:HGNC:9051]	Yes
PLCB2	H_Apoptosis	MSigDB Hallmarks	Liberzon et al. 2015	10.1016/j.cels.2015.12.004	161	phospholipase C beta 2 [Source:HGNC Symbol;Acc:HGNC:9055]	Yes
PLPPR4	H_Apoptosis	MSigDB Hallmarks	Liberzon et al. 2015	10.1016/j.cels.2015.12.004	161	phospholipid phosphatase related 4 [Source:HGNC Symbol;Acc:HGNC:23496]	Yes
PMAIP1	H_Apoptosis	MSigDB Hallmarks	Liberzon et al. 2015	10.1016/j.cels.2015.12.004	161	phorbol-12-myristate-13-acetate-induced protein 1 [Source:HGNC Symbol;Acc:HGNC:9108]	Yes
PPP2R5B	H_Apoptosis	MSigDB Hallmarks	Liberzon et al. 2015	10.1016/j.cels.2015.12.004	161	protein phosphatase 2 regulatory subunit B'beta [Source:HGNC Symbol;Acc:HGNC:9310]	Yes
PPP3R1	H_Apoptosis	MSigDB Hallmarks	Liberzon et al. 2015	10.1016/j.cels.2015.12.004	161	protein phosphatase 3 regulatory subunit B, alpha [Source:HGNC Symbol;Acc:HGNC:9317]	Yes
PPT1	H_Apoptosis	MSigDB Hallmarks	Liberzon et al. 2015	10.1016/j.cels.2015.12.004	161	palmitoyl-protein thioesterase 1 [Source:HGNC Symbol;Acc:HGNC:9325]	Yes
PRF1	H_Apoptosis	MSigDB Hallmarks	Liberzon et al. 2015	10.1016/j.cels.2015.12.004	161	perforin 1 [Source:HGNC Symbol;Acc:HGNC:9360]	Yes
PSEN1	H_Apoptosis	MSigDB Hallmarks	Liberzon et al. 2015	10.1016/j.cels.2015.12.004	161	presenilin 1 [Source:HGNC Symbol;Acc:HGNC:9508]	Yes
PSEN2	H_Apoptosis	MSigDB Hallmarks	Liberzon et al. 2015	10.1016/j.cels.2015.12.004	161	presenilin 2 [Source:HGNC Symbol;Acc:HGNC:9509]	Yes
PTK2	H_Apoptosis	MSigDB Hallmarks	Liberzon et al. 2015	10.1016/j.cels.2015.12.004	161	protein tyrosine kinase 2 [Source:HGNC Symbol;Acc:HGNC:9611]	Yes
RARA	H_Apoptosis	MSigDB Hallmarks	Liberzon et al. 2015	10.1016/j.cels.2015.12.004	161	retinoic acid receptor alpha [Source:HGNC Symbol;Acc:HGNC:9864]	Yes
RELA	H_Apoptosis	MSigDB Hallmarks	Liberzon et al. 2015	10.1016/j.cels.2015.12.004	161	RELA proto-oncogene, NF-kB subunit [Source:HGNC Symbol;Acc:HGNC:9955]	Yes
RETSAT	H_Apoptosis	MSigDB Hallmarks	Liberzon et al. 2015	10.1016/j.cels.2015.12.004	161	retinol saturase [Source:HGNC Symbol;Acc:HGNC:25991]	Yes
RHOB	H_Apoptosis	MSigDB Hallmarks	Liberzon et al. 2015	10.1016/j.cels.2015.12.004	161	ras homolog family member B [Source:HGNC Symbol;Acc:HGNC:668]	Yes
RHOT2	H_Apoptosis	MSigDB Hallmarks	Liberzon et al. 2015	10.1016/j.cels.2015.12.004	161	ras homolog family member T2 [Source:HGNC Symbol;Acc:HGNC:21169]	Yes
RNASEL	H_Apoptosis	MSigDB Hallmarks	Liberzon et al. 2015	10.1016/j.cels.2015.12.004	161	ribonuclease L [Source:HGNC Symbol;Acc:HGNC:10050]	Yes
ROCK1	H_Apoptosis	MSigDB Hallmarks	Liberzon et al. 2015	10.1016/j.cels.2015.12.004	161	Rho associated coiled-coil containing protein kinase 1 [Source:HGNC Symbol;Acc:HGNC:10251]	Yes
SAT1	H_Apoptosis	MSigDB Hallmarks	Liberzon et al. 2015	10.1016/j.cels.2015.12.004	161	spermidine/spermine N1-acetyltransferase 1 [Source:HGNC Symbol;Acc:HGNC:10540]	Yes
SATB1	H_Apoptosis	MSigDB Hallmarks	Liberzon et al. 2015	10.1016/j.cels.2015.12.004	161	SATB homeobox 1 [Source:HGNC Symbol;Acc:HGNC:10541]	Yes
SC5D	H_Apoptosis	MSigDB Hallmarks	Liberzon et al. 2015	10.1016/j.cels.2015.12.004	161	sterol-C5-desaturase [Source:HGNC Symbol;Acc:HGNC:10547]	Yes
SLC20A1	H_Apoptosis	MSigDB Hallmarks	Liberzon et al. 2015	10.1016/j.cels.2015.12.004	161	solute carrier family 20 member 1 [Source:HGNC Symbol;Acc:HGNC:10946]	Yes
SMAD7	H_Apoptosis	MSigDB Hallmarks	Liberzon et al. 2015	10.1016/j.cels.2015.12.004	161	SMAD family member 7 [Source:HGNC Symbol;Acc:HGNC:6773]	Yes
SOD1	H_Apoptosis	MSigDB Hallmarks	Liberzon et al. 2015	10.1016/j.cels.2015.12.004	161	superoxide dismutase 1 [Source:HGNC Symbol;Acc:HGNC:11179]	Yes
SOD2	H_Apoptosis	MSigDB Hallmarks	Liberzon et al. 2015	10.1016/j.cels.2015.12.004	161	superoxide dismutase 2 [Source:HGNC Symbol;Acc:HGNC:11180]	Yes
SPTAN1	H_Apoptosis	MSigDB Hallmarks	Liberzon et al. 2015	10.1016/j.cels.2015.12.004	161	spectrin alpha, non-erythrocytic 1 [Source:HGNC Symbol;Acc:HGNC:11273]	Yes
SQSTM1	H_Apoptosis	MSigDB Hallmarks	Liberzon et al. 2015	10.1016/j.cels.2015.12.004	161	sequestosome 1 [Source:HGNC Symbol;Acc:HGNC:11280]	Yes
TAP1	H_Apoptosis	MSigDB Hallmarks	Liberzon et al. 2015	10.1016/j.cels.2015.12.004	161	transporter 1, ATP binding cassette subfamily B member [Source:HGNC Symbol;Acc:HGNC:43]	Yes
TGFB2	H_Apoptosis	MSigDB Hallmarks	Liberzon et al. 2015	10.1016/j.cels.2015.12.004	161	transforming growth factor beta 2 [Source:HGNC Symbol;Acc:HGNC:11768]	Yes
TGFBR3	H_Apoptosis	MSigDB Hallmarks	Liberzon et al. 2015	10.1016/j.cels.2015.12.004	161	transforming growth factor beta receptor 3 [Source:HGNC Symbol;Acc:HGNC:11774]	Yes
TIMP1	H_Apoptosis	MSigDB Hallmarks	Liberzon et al. 2015	10.1016/j.cels.2015.12.004	161	TIMP metallopeptidase inhibitor 1 [Source:HGNC Symbol;Acc:HGNC:11820]	Yes
TIMP2	H_Apoptosis	MSigDB Hallmarks	Liberzon et al. 2015	10.1016/j.cels.2015.12.004	161	TIMP metallopeptidase inhibitor 2 [Source:HGNC Symbol;Acc:HGNC:11821]	Yes
TIMP3	H_Apoptosis	MSigDB Hallmarks	Liberzon et al. 2015	10.1016/j.cels.2015.12.004	161	TIMP metallopeptidase inhibitor 3 [Source:HGNC Symbol;Acc:HGNC:11822]	Yes
TNF	H_Apoptosis	MSigDB Hallmarks	Liberzon et al. 2015	10.1016/j.cels.2015.12.004	161	tumor necrosis factor [Source:HGNC Symbol;Acc:HGNC:11892]	Yes
TNFRSF12A	H_Apoptosis	MSigDB Hallmarks	Liberzon et al. 2015	10.1016/j.cels.2015.12.004	161	TNF receptor superfamily member 12A [Source:HGNC Symbol;Acc:HGNC:18152]	Yes
TNFSF10	H_Apoptosis	MSigDB Hallmarks	Liberzon et al. 2015	10.1016/j.cels.2015.12.004	161	TNF superfamily member 10 [Source:HGNC Symbol;Acc:HGNC:11925]	Yes
TOP2A	H_Apoptosis	MSigDB Hallmarks	Liberzon et al. 2015	10.1016/j.cels.2015.12.004	161	DNA topoisomerase II alpha [Source:HGNC Symbol;Acc:HGNC:11989]	Yes
TSPO	H_Apoptosis	MSigDB Hallmarks	Liberzon et al. 2015	10.1016/j.cels.2015.12.004	161	translocator protein [Source:HGNC Symbol;Acc:HGNC:1158]	Yes
TXNIP	H_Apoptosis	MSigDB Hallmarks	Liberzon et al. 2015	10.1016/j.cels.2015.12.004	161	thioredoxin interacting protein [Source:HGNC Symbol;Acc:HGNC:16952]	Yes
VDAC2	H_Apoptosis	MSigDB Hallmarks	Liberzon et al. 2015	10.1016/j.cels.2015.12.004	161	voltage dependent anion channel 2 [Source:HGNC Symbol;Acc:HGNC:12672]	Yes
WEE1	H_Apoptosis	MSigDB Hallmarks	Liberzon et al. 2015	10.1016/j.cels.2015.12.004	161	WEE1 G2 checkpoint kinase [Source:HGNC Symbol;Acc:HGNC:12761]	Yes
XIAP	H_Apoptosis	MSigDB Hallmarks	Liberzon et al. 2015	10.1016/j.cels.2015.12.004	161	X-linked inhibitor of apoptosis [Source:HGNC Symbol;Acc:HGNC:592]	Yes
ACTN2	H_Complement	MSigDB Hallmarks	Liberzon et al. 2015	10.1016/j.cels.2015.12.004	200	actinin alpha 2 [Source:HGNC Symbol;Acc:HGNC:164]	Yes
ADAM9	H_Complement	MSigDB Hallmarks	Liberzon et al. 2015	10.1016/j.cels.2015.12.004	200	ADAM metallopeptidase domain 9 [Source:HGNC Symbol;Acc:HGNC:216]	Yes
ADRA2B	H_Complement	MSigDB Hallmarks	Liberzon et al. 2015	10.1016/j.cels.2015.12.004	200	adrenoceptor alpha 2B [Source:HGNC Symbol;Acc:HGNC:282]	Yes
AKAP10	H_Complement	MSigDB Hallmarks	Liberzon et al. 2015	10.1016/j.cels.2015.12.004	200	A-kinase anchoring protein 10 [Source:HGNC Symbol;Acc:HGNC:368]	Yes
ANG	H_Complement	MSigDB Hallmarks	Liberzon et al. 2015	10.1016/j.cels.2015.12.004	200	angiogenin [Source:HGNC Symbol;Acc:HGNC:483]	Yes
ANXA5	H_Complement	MSigDB Hallmarks	Liberzon et al. 2015	10.1016/j.cels.2015.12.004	200	annexin A5 [Source:HGNC Symbol;Acc:HGNC:543]	Yes
APOA4	H_Complement	MSigDB Hallmarks	Liberzon et al. 2015	10.1016/j.cels.2015.12.004	200	apolipoprotein A4 [Source:HGNC Symbol;Acc:HGNC:602]	Yes
APOBEC3F	H_Complement	MSigDB Hallmarks	Liberzon et al. 2015	10.1016/j.cels.2015.12.004	200	apolipoprotein B mRNA editing enzyme catalytic subunit 3F [Source:HGNC Symbol;Acc:HGNC:17356]	Yes
APOBEC3G	H_Complement	MSigDB Hallmarks	Liberzon et al. 2015	10.1016/j.cels.2015.12.004	200	apolipoprotein B mRNA editing enzyme catalytic subunit 3G [Source:HGNC Symbol;Acc:HGNC:17357]	Yes
APOC1	H_Complement	MSigDB Hallmarks	Liberzon et al. 2015	10.1016/j.cels.2015.12.004	200	apolipoprotein C1 [Source:HGNC Symbol;Acc:HGNC:607]	Yes
ATOX1	H_Complement	MSigDB Hallmarks	Liberzon et al. 2015	10.1016/j.cels.2015.12.004	200	antioxidant 1 copper chaperone [Source:HGNC Symbol;Acc:HGNC:798]	Yes
BRPF3	H_Complement	MSigDB Hallmarks	Liberzon et al. 2015	10.1016/j.cels.2015.12.004	200	bromodomain and PHD finger containing 3 [Source:HGNC Symbol;Acc:HGNC:14256]	Yes
C1QA	H_Complement	MSigDB Hallmarks	Liberzon et al. 2015	10.1016/j.cels.2015.12.004	200	complement C1q A chain [Source:HGNC Symbol;Acc:HGNC:1241]	Yes
C1QC	H_Complement	MSigDB Hallmarks	Liberzon et al. 2015	10.1016/j.cels.2015.12.004	200	complement C1q C chain [Source:HGNC Symbol;Acc:HGNC:1245]	Yes
C1R	H_Complement	MSigDB Hallmarks	Liberzon et al. 2015	10.1016/j.cels.2015.12.004	200	complement C1r [Source:HGNC Symbol;Acc:HGNC:1246]	Yes
C1S	H_Complement	MSigDB Hallmarks	Liberzon et al. 2015	10.1016/j.cels.2015.12.004	200	complement C1s [Source:HGNC Symbol;Acc:HGNC:1247]	Yes
C2	H_Complement	MSigDB Hallmarks	Liberzon et al. 2015	10.1016/j.cels.2015.12.004	200	complement C2 [Source:HGNC Symbol;Acc:HGNC:1248]	Yes
C3	H_Complement	MSigDB Hallmarks	Liberzon et al. 2015	10.1016/j.cels.2015.12.004	200	complement C3 [Source:HGNC Symbol;Acc:HGNC:1318]	Yes
C4BPB	H_Complement	MSigDB Hallmarks	Liberzon et al. 2015	10.1016/j.cels.2015.12.004	200	complement component 4 binding protein beta [Source:HGNC Symbol;Acc:HGNC:1328]	Yes
C9	H_Complement	MSigDB Hallmarks	Liberzon et al. 2015	10.1016/j.cels.2015.12.004	200	complement C9 [Source:HGNC Symbol;Acc:HGNC:1358]	Yes
CA2	H_Complement	MSigDB Hallmarks	Liberzon et al. 2015	10.1016/j.cels.2015.12.004	200	carbonic anhydrase 2 [Source:HGNC Symbol;Acc:HGNC:1373]	Yes
CALM1	H_Complement	MSigDB Hallmarks	Liberzon et al. 2015	10.1016/j.cels.2015.12.004	200	calmodulin 1 [Source:HGNC Symbol;Acc:HGNC:1442]	Yes
CALM3	H_Complement	MSigDB Hallmarks	Liberzon et al. 2015	10.1016/j.cels.2015.12.004	200	calmodulin 3 [Source:HGNC Symbol;Acc:HGNC:1449]	Yes
CASP1	H_Complement	MSigDB Hallmarks	Liberzon et al. 2015	10.1016/j.cels.2015.12.004	200	caspase 1 [Source:HGNC Symbol;Acc:HGNC:1499]	Yes
CASP10	H_Complement	MSigDB Hallmarks	Liberzon et al. 2015	10.1016/j.cels.2015.12.004	200	caspase 10 [Source:HGNC Symbol;Acc:HGNC:1500]	Yes
CASP3	H_Complement	MSigDB Hallmarks	Liberzon et al. 2015	10.1016/j.cels.2015.12.004	200	caspase 3 [Source:HGNC Symbol;Acc:HGNC:1504]	Yes
CASP4	H_Complement	MSigDB Hallmarks	Liberzon et al. 2015	10.1016/j.cels.2015.12.004	200	caspase 4 [Source:HGNC Symbol;Acc:HGNC:1505]	Yes
CASP5	H_Complement	MSigDB Hallmarks	Liberzon et al. 2015	10.1016/j.cels.2015.12.004	200	caspase 5 [Source:HGNC Symbol;Acc:HGNC:1506]	Yes
CASP7	H_Complement	MSigDB Hallmarks	Liberzon et al. 2015	10.1016/j.cels.2015.12.004	200	caspase 7 [Source:HGNC Symbol;Acc:HGNC:1508]	Yes
CASP9	H_Complement	MSigDB Hallmarks	Liberzon et al. 2015	10.1016/j.cels.2015.12.004	200	caspase 9 [Source:HGNC Symbol;Acc:HGNC:1511]	Yes
CBLB	H_Complement	MSigDB Hallmarks	Liberzon et al. 2015	10.1016/j.cels.2015.12.004	200	Cbl proto-oncogene B [Source:HGNC Symbol;Acc:HGNC:1542]	Yes
CCL5	H_Complement	MSigDB Hallmarks	Liberzon et al. 2015	10.1016/j.cels.2015.12.004	200	C-C motif chemokine ligand 5 [Source:HGNC Symbol;Acc:HGNC:10632]	Yes
CD36	H_Complement	MSigDB Hallmarks	Liberzon et al. 2015	10.1016/j.cels.2015.12.004	200	CD36 molecule [Source:HGNC Symbol;Acc:HGNC:1663]	Yes
CD40LG	H_Complement	MSigDB Hallmarks	Liberzon et al. 2015	10.1016/j.cels.2015.12.004	200	CD40 ligand [Source:HGNC Symbol;Acc:HGNC:11935]	Yes
CD46	H_Complement	MSigDB Hallmarks	Liberzon et al. 2015	10.1016/j.cels.2015.12.004	200	CD46 molecule [Source:HGNC Symbol;Acc:HGNC:6953]	Yes
CD55	H_Complement	MSigDB Hallmarks	Liberzon et al. 2015	10.1016/j.cels.2015.12.004	200	CD55 molecule (Cromer blood group) [Source:HGNC Symbol;Acc:HGNC:2665]	Yes
CD59	H_Complement	MSigDB Hallmarks	Liberzon et al. 2015	10.1016/j.cels.2015.12.004	200	CD59 molecule (CD59 blood group) [Source:HGNC Symbol;Acc:HGNC:1689]	Yes
CDA	H_Complement	MSigDB Hallmarks	Liberzon et al. 2015	10.1016/j.cels.2015.12.004	200	cytidine deaminase [Source:HGNC Symbol;Acc:HGNC:1712]	Yes
CDH13	H_Complement	MSigDB Hallmarks	Liberzon et al. 2015	10.1016/j.cels.2015.12.004	200	cadherin 13 [Source:HGNC Symbol;Acc:HGNC:1753]	Yes
CDK5R1	H_Complement	MSigDB Hallmarks	Liberzon et al. 2015	10.1016/j.cels.2015.12.004	200	cyclin dependent kinase 5 regulatory subunit 1 [Source:HGNC Symbol;Acc:HGNC:1775]	Yes
CEBPB	H_Complement	MSigDB Hallmarks	Liberzon et al. 2015	10.1016/j.cels.2015.12.004	200	CCAAT enhancer binding protein beta [Source:HGNC Symbol;Acc:HGNC:1834]	Yes
CFB	H_Complement	MSigDB Hallmarks	Liberzon et al. 2015	10.1016/j.cels.2015.12.004	200	complement factor B [Source:HGNC Symbol;Acc:HGNC:1037]	Yes
CFH	H_Complement	MSigDB Hallmarks	Liberzon et al. 2015	10.1016/j.cels.2015.12.004	200	complement factor H [Source:HGNC Symbol;Acc:HGNC:4883]	Yes
CLU	H_Complement	MSigDB Hallmarks	Liberzon et al. 2015	10.1016/j.cels.2015.12.004	200	clusterin [Source:HGNC Symbol;Acc:HGNC:2095]	Yes
COL4A2	H_Complement	MSigDB Hallmarks	Liberzon et al. 2015	10.1016/j.cels.2015.12.004	200	collagen type IV alpha 2 chain [Source:HGNC Symbol;Acc:HGNC:2203]	Yes
CP	H_Complement	MSigDB Hallmarks	Liberzon et al. 2015	10.1016/j.cels.2015.12.004	200	ceruloplasmin [Source:HGNC Symbol;Acc:HGNC:2295]	Yes
CPM	H_Complement	MSigDB Hallmarks	Liberzon et al. 2015	10.1016/j.cels.2015.12.004	200	carboxypeptidase M [Source:HGNC Symbol;Acc:HGNC:2311]	Yes
CPQ	H_Complement	MSigDB Hallmarks	Liberzon et al. 2015	10.1016/j.cels.2015.12.004	200	carboxypeptidase Q [Source:HGNC Symbol;Acc:HGNC:16910]	Yes
CR1	H_Complement	MSigDB Hallmarks	Liberzon et al. 2015	10.1016/j.cels.2015.12.004	200	complement C3b/C4b receptor 1 (Knops blood group) [Source:HGNC Symbol;Acc:HGNC:2334]	Yes
CR2	H_Complement	MSigDB Hallmarks	Liberzon et al. 2015	10.1016/j.cels.2015.12.004	200	complement C3d receptor 2 [Source:HGNC Symbol;Acc:HGNC:2336]	Yes
CSRP1	H_Complement	MSigDB Hallmarks	Liberzon et al. 2015	10.1016/j.cels.2015.12.004	200	cysteine and glycine rich protein 1 [Source:HGNC Symbol;Acc:HGNC:2469]	Yes
CTSB	H_Complement	MSigDB Hallmarks	Liberzon et al. 2015	10.1016/j.cels.2015.12.004	200	cathepsin B [Source:HGNC Symbol;Acc:HGNC:2527]	Yes
CTSC	H_Complement	MSigDB Hallmarks	Liberzon et al. 2015	10.1016/j.cels.2015.12.004	200	cathepsin C [Source:HGNC Symbol;Acc:HGNC:2528]	Yes
CTSD	H_Complement	MSigDB Hallmarks	Liberzon et al. 2015	10.1016/j.cels.2015.12.004	200	cathepsin D [Source:HGNC Symbol;Acc:HGNC:2529]	Yes
CTSH	H_Complement	MSigDB Hallmarks	Liberzon et al. 2015	10.1016/j.cels.2015.12.004	200	cathepsin H [Source:HGNC Symbol;Acc:HGNC:2535]	Yes
CTSL	H_Complement	MSigDB Hallmarks	Liberzon et al. 2015	10.1016/j.cels.2015.12.004	200	cathepsin L [Source:HGNC Symbol;Acc:HGNC:2537]	Yes
CTSO	H_Complement	MSigDB Hallmarks	Liberzon et al. 2015	10.1016/j.cels.2015.12.004	200	cathepsin O [Source:HGNC Symbol;Acc:HGNC:2542]	Yes
CTSS	H_Complement	MSigDB Hallmarks	Liberzon et al. 2015	10.1016/j.cels.2015.12.004	200	cathepsin S [Source:HGNC Symbol;Acc:HGNC:2545]	Yes
CTSV	H_Complement	MSigDB Hallmarks	Liberzon et al. 2015	10.1016/j.cels.2015.12.004	200	cathepsin V [Source:HGNC Symbol;Acc:HGNC:2538]	Yes
CXCL1	H_Complement	MSigDB Hallmarks	Liberzon et al. 2015	10.1016/j.cels.2015.12.004	200	C-X-C motif chemokine ligand 1 [Source:HGNC Symbol;Acc:HGNC:4602]	Yes
DGKG	H_Complement	MSigDB Hallmarks	Liberzon et al. 2015	10.1016/j.cels.2015.12.004	200	diacylglycerol kinase gamma [Source:HGNC Symbol;Acc:HGNC:2853]	Yes
DGKH	H_Complement	MSigDB Hallmarks	Liberzon et al. 2015	10.1016/j.cels.2015.12.004	200	diacylglycerol kinase eta [Source:HGNC Symbol;Acc:HGNC:2854]	Yes
DOCK10	H_Complement	MSigDB Hallmarks	Liberzon et al. 2015	10.1016/j.cels.2015.12.004	200	dedicator of cytokinesis 10 [Source:HGNC Symbol;Acc:HGNC:23479]	Yes
DOCK4	H_Complement	MSigDB Hallmarks	Liberzon et al. 2015	10.1016/j.cels.2015.12.004	200	dedicator of cytokinesis 4 [Source:HGNC Symbol;Acc:HGNC:19192]	Yes
DOCK9	H_Complement	MSigDB Hallmarks	Liberzon et al. 2015	10.1016/j.cels.2015.12.004	200	dedicator of cytokinesis 9 [Source:HGNC Symbol;Acc:HGNC:14132]	Yes
DPP4	H_Complement	MSigDB Hallmarks	Liberzon et al. 2015	10.1016/j.cels.2015.12.004	200	dipeptidyl peptidase 4 [Source:HGNC Symbol;Acc:HGNC:3009]	Yes
DUSP5	H_Complement	MSigDB Hallmarks	Liberzon et al. 2015	10.1016/j.cels.2015.12.004	200	dual specificity phosphatase 5 [Source:HGNC Symbol;Acc:HGNC:3071]	Yes
DUSP6	H_Complement	MSigDB Hallmarks	Liberzon et al. 2015	10.1016/j.cels.2015.12.004	200	dual specificity phosphatase 6 [Source:HGNC Symbol;Acc:HGNC:3072]	Yes
DYRK2	H_Complement	MSigDB Hallmarks	Liberzon et al. 2015	10.1016/j.cels.2015.12.004	200	dual specificity tyrosine phosphorylation regulated kinase 2 [Source:HGNC Symbol;Acc:HGNC:3093]	Yes
EHD1	H_Complement	MSigDB Hallmarks	Liberzon et al. 2015	10.1016/j.cels.2015.12.004	200	EH domain containing 1 [Source:HGNC Symbol;Acc:HGNC:3242]	Yes
ERAP2	H_Complement	MSigDB Hallmarks	Liberzon et al. 2015	10.1016/j.cels.2015.12.004	200	endoplasmic reticulum aminopeptidase 2 [Source:HGNC Symbol;Acc:HGNC:29499]	Yes
F10	H_Complement	MSigDB Hallmarks	Liberzon et al. 2015	10.1016/j.cels.2015.12.004	200	coagulation factor X [Source:HGNC Symbol;Acc:HGNC:3528]	Yes
F2	H_Complement	MSigDB Hallmarks	Liberzon et al. 2015	10.1016/j.cels.2015.12.004	200	coagulation factor II, thrombin [Source:HGNC Symbol;Acc:HGNC:3535]	Yes
F3	H_Complement	MSigDB Hallmarks	Liberzon et al. 2015	10.1016/j.cels.2015.12.004	200	coagulation factor III, tissue factor [Source:HGNC Symbol;Acc:HGNC:3541]	Yes
F5	H_Complement	MSigDB Hallmarks	Liberzon et al. 2015	10.1016/j.cels.2015.12.004	200	coagulation factor V [Source:HGNC Symbol;Acc:HGNC:3542]	Yes
F7	H_Complement	MSigDB Hallmarks	Liberzon et al. 2015	10.1016/j.cels.2015.12.004	200	coagulation factor VII [Source:HGNC Symbol;Acc:HGNC:3544]	Yes
F8	H_Complement	MSigDB Hallmarks	Liberzon et al. 2015	10.1016/j.cels.2015.12.004	200	coagulation factor VIII [Source:HGNC Symbol;Acc:HGNC:3546]	Yes
FCER1G	H_Complement	MSigDB Hallmarks	Liberzon et al. 2015	10.1016/j.cels.2015.12.004	200	Fc epsilon receptor Ig [Source:HGNC Symbol;Acc:HGNC:3611]	Yes
FCN1	H_Complement	MSigDB Hallmarks	Liberzon et al. 2015	10.1016/j.cels.2015.12.004	200	ficolin 1 [Source:HGNC Symbol;Acc:HGNC:3623]	Yes
FDX1	H_Complement	MSigDB Hallmarks	Liberzon et al. 2015	10.1016/j.cels.2015.12.004	200	ferredoxin 1 [Source:HGNC Symbol;Acc:HGNC:3638]	Yes
FN1	H_Complement	MSigDB Hallmarks	Liberzon et al. 2015	10.1016/j.cels.2015.12.004	200	fibronectin 1 [Source:HGNC Symbol;Acc:HGNC:3778]	Yes
FYN	H_Complement	MSigDB Hallmarks	Liberzon et al. 2015	10.1016/j.cels.2015.12.004	200	FYN proto-oncogene, Src family tyrosine kinase [Source:HGNC Symbol;Acc:HGNC:4037]	Yes
GATA3	H_Complement	MSigDB Hallmarks	Liberzon et al. 2015	10.1016/j.cels.2015.12.004	200	GATA binding protein 3 [Source:HGNC Symbol;Acc:HGNC:4172]	Yes
GCA	H_Complement	MSigDB Hallmarks	Liberzon et al. 2015	10.1016/j.cels.2015.12.004	200	grancalcin [Source:HGNC Symbol;Acc:HGNC:15990]	Yes
GMFB	H_Complement	MSigDB Hallmarks	Liberzon et al. 2015	10.1016/j.cels.2015.12.004	200	glia maturation factor beta [Source:HGNC Symbol;Acc:HGNC:4373]	Yes
GNAI2	H_Complement	MSigDB Hallmarks	Liberzon et al. 2015	10.1016/j.cels.2015.12.004	200	G protein subunit alpha i2 [Source:HGNC Symbol;Acc:HGNC:4385]	Yes
GNAI3	H_Complement	MSigDB Hallmarks	Liberzon et al. 2015	10.1016/j.cels.2015.12.004	200	G protein subunit alpha i3 [Source:HGNC Symbol;Acc:HGNC:4387]	Yes
GNB2	H_Complement	MSigDB Hallmarks	Liberzon et al. 2015	10.1016/j.cels.2015.12.004	200	G protein subunit beta 2 [Source:HGNC Symbol;Acc:HGNC:4398]	Yes
GNB4	H_Complement	MSigDB Hallmarks	Liberzon et al. 2015	10.1016/j.cels.2015.12.004	200	G protein subunit beta 4 [Source:HGNC Symbol;Acc:HGNC:20731]	Yes
GNG2	H_Complement	MSigDB Hallmarks	Liberzon et al. 2015	10.1016/j.cels.2015.12.004	200	G protein subunit gamma 2 [Source:HGNC Symbol;Acc:HGNC:4404]	Yes
GNGT2	H_Complement	MSigDB Hallmarks	Liberzon et al. 2015	10.1016/j.cels.2015.12.004	200	G protein subunit gamma transducin 2 [Source:HGNC Symbol;Acc:HGNC:4412]	Yes
GP1BA	H_Complement	MSigDB Hallmarks	Liberzon et al. 2015	10.1016/j.cels.2015.12.004	200	glycoprotein Ib platelet subunit alpha [Source:HGNC Symbol;Acc:HGNC:4439]	Yes
GP9	H_Complement	MSigDB Hallmarks	Liberzon et al. 2015	10.1016/j.cels.2015.12.004	200	glycoprotein IX platelet [Source:HGNC Symbol;Acc:HGNC:4444]	Yes
GPD2	H_Complement	MSigDB Hallmarks	Liberzon et al. 2015	10.1016/j.cels.2015.12.004	200	glycerol-3-phosphate dehydrogenase 2 [Source:HGNC Symbol;Acc:HGNC:4456]	Yes
GRB2	H_Complement	MSigDB Hallmarks	Liberzon et al. 2015	10.1016/j.cels.2015.12.004	200	growth factor receptor bound protein 2 [Source:HGNC Symbol;Acc:HGNC:4566]	Yes
GZMA	H_Complement	MSigDB Hallmarks	Liberzon et al. 2015	10.1016/j.cels.2015.12.004	200	granzyme A [Source:HGNC Symbol;Acc:HGNC:4708]	Yes
GZMB	H_Complement	MSigDB Hallmarks	Liberzon et al. 2015	10.1016/j.cels.2015.12.004	200	granzyme B [Source:HGNC Symbol;Acc:HGNC:4709]	Yes
GZMK	H_Complement	MSigDB Hallmarks	Liberzon et al. 2015	10.1016/j.cels.2015.12.004	200	granzyme K [Source:HGNC Symbol;Acc:HGNC:4711]	Yes
HNF4A	H_Complement	MSigDB Hallmarks	Liberzon et al. 2015	10.1016/j.cels.2015.12.004	200	hepatocyte nuclear factor 4 alpha [Source:HGNC Symbol;Acc:HGNC:5024]	Yes
HPCAL4	H_Complement	MSigDB Hallmarks	Liberzon et al. 2015	10.1016/j.cels.2015.12.004	200	hippocalcin like 4 [Source:HGNC Symbol;Acc:HGNC:18212]	Yes
HSPA1A	H_Complement	MSigDB Hallmarks	Liberzon et al. 2015	10.1016/j.cels.2015.12.004	200	heat shock protein family A (Hsp70) member 1A [Source:HGNC Symbol;Acc:HGNC:5232]	Yes
HSPA5	H_Complement	MSigDB Hallmarks	Liberzon et al. 2015	10.1016/j.cels.2015.12.004	200	heat shock protein family A (Hsp70) member 5 [Source:HGNC Symbol;Acc:HGNC:5238]	Yes
IL6	H_Complement	MSigDB Hallmarks	Liberzon et al. 2015	10.1016/j.cels.2015.12.004	200	interleukin 6 [Source:HGNC Symbol;Acc:HGNC:6018]	Yes
IRF1	H_Complement	MSigDB Hallmarks	Liberzon et al. 2015	10.1016/j.cels.2015.12.004	200	interferon regulatory factor 1 [Source:HGNC Symbol;Acc:HGNC:6116]	Yes
IRF2	H_Complement	MSigDB Hallmarks	Liberzon et al. 2015	10.1016/j.cels.2015.12.004	200	interferon regulatory factor 2 [Source:HGNC Symbol;Acc:HGNC:6117]	Yes
IRF7	H_Complement	MSigDB Hallmarks	Liberzon et al. 2015	10.1016/j.cels.2015.12.004	200	interferon regulatory factor 7 [Source:HGNC Symbol;Acc:HGNC:6122]	Yes
ITGAM	H_Complement	MSigDB Hallmarks	Liberzon et al. 2015	10.1016/j.cels.2015.12.004	200	integrin subunit alpha M [Source:HGNC Symbol;Acc:HGNC:6149]	Yes
ITIH1	H_Complement	MSigDB Hallmarks	Liberzon et al. 2015	10.1016/j.cels.2015.12.004	200	inter-alpha-trypsin inhibitor heavy chain 1 [Source:HGNC Symbol;Acc:HGNC:6166]	Yes
JAK2	H_Complement	MSigDB Hallmarks	Liberzon et al. 2015	10.1016/j.cels.2015.12.004	200	Janus kinase 2 [Source:HGNC Symbol;Acc:HGNC:6192]	Yes
KCNIP2	H_Complement	MSigDB Hallmarks	Liberzon et al. 2015	10.1016/j.cels.2015.12.004	200	potassium voltage-gated channel interacting protein 2 [Source:HGNC Symbol;Acc:HGNC:15522]	Yes
KCNIP3	H_Complement	MSigDB Hallmarks	Liberzon et al. 2015	10.1016/j.cels.2015.12.004	200	potassium voltage-gated channel interacting protein 3 [Source:HGNC Symbol;Acc:HGNC:15523]	Yes
KIF2A	H_Complement	MSigDB Hallmarks	Liberzon et al. 2015	10.1016/j.cels.2015.12.004	200	kinesin family member 2A [Source:HGNC Symbol;Acc:HGNC:6318]	Yes
KLK1	H_Complement	MSigDB Hallmarks	Liberzon et al. 2015	10.1016/j.cels.2015.12.004	200	kallikrein 1 [Source:HGNC Symbol;Acc:HGNC:6357]	Yes
KLKB1	H_Complement	MSigDB Hallmarks	Liberzon et al. 2015	10.1016/j.cels.2015.12.004	200	kallikrein B1 [Source:HGNC Symbol;Acc:HGNC:6371]	Yes
KYNU	H_Complement	MSigDB Hallmarks	Liberzon et al. 2015	10.1016/j.cels.2015.12.004	200	kynureninase [Source:HGNC Symbol;Acc:HGNC:6469]	Yes
L3MBTL4	H_Complement	MSigDB Hallmarks	Liberzon et al. 2015	10.1016/j.cels.2015.12.004	200	L3MBTL histone methyl-lysine binding protein 4 [Source:HGNC Symbol;Acc:HGNC:26677]	Yes
LAMP2	H_Complement	MSigDB Hallmarks	Liberzon et al. 2015	10.1016/j.cels.2015.12.004	200	lysosomal associated membrane protein 2 [Source:HGNC Symbol;Acc:HGNC:6501]	Yes
LAP3	H_Complement	MSigDB Hallmarks	Liberzon et al. 2015	10.1016/j.cels.2015.12.004	200	leucine aminopeptidase 3 [Source:HGNC Symbol;Acc:HGNC:18449]	Yes
LCK	H_Complement	MSigDB Hallmarks	Liberzon et al. 2015	10.1016/j.cels.2015.12.004	200	LCK proto-oncogene, Src family tyrosine kinase [Source:HGNC Symbol;Acc:HGNC:6524]	Yes
LCP2	H_Complement	MSigDB Hallmarks	Liberzon et al. 2015	10.1016/j.cels.2015.12.004	200	lymphocyte cytosolic protein 2 [Source:HGNC Symbol;Acc:HGNC:6529]	Yes
LGALS3	H_Complement	MSigDB Hallmarks	Liberzon et al. 2015	10.1016/j.cels.2015.12.004	200	galectin 3 [Source:HGNC Symbol;Acc:HGNC:6563]	Yes
LGMN	H_Complement	MSigDB Hallmarks	Liberzon et al. 2015	10.1016/j.cels.2015.12.004	200	legumain [Source:HGNC Symbol;Acc:HGNC:9472]	Yes
LIPA	H_Complement	MSigDB Hallmarks	Liberzon et al. 2015	10.1016/j.cels.2015.12.004	200	lipase A, lysosomal acid type [Source:HGNC Symbol;Acc:HGNC:6617]	Yes
LRP1	H_Complement	MSigDB Hallmarks	Liberzon et al. 2015	10.1016/j.cels.2015.12.004	200	LDL receptor related protein 1 [Source:HGNC Symbol;Acc:HGNC:6692]	Yes
LTA4H	H_Complement	MSigDB Hallmarks	Liberzon et al. 2015	10.1016/j.cels.2015.12.004	200	leukotriene A4 hydrolase [Source:HGNC Symbol;Acc:HGNC:6710]	Yes
LTF	H_Complement	MSigDB Hallmarks	Liberzon et al. 2015	10.1016/j.cels.2015.12.004	200	lactotransferrin [Source:HGNC Symbol;Acc:HGNC:6720]	Yes
LYN	H_Complement	MSigDB Hallmarks	Liberzon et al. 2015	10.1016/j.cels.2015.12.004	200	LYN proto-oncogene, Src family tyrosine kinase [Source:HGNC Symbol;Acc:HGNC:6735]	Yes
MAFF	H_Complement	MSigDB Hallmarks	Liberzon et al. 2015	10.1016/j.cels.2015.12.004	200	MAF bZIP transcription factor F [Source:HGNC Symbol;Acc:HGNC:6780]	Yes
ME1	H_Complement	MSigDB Hallmarks	Liberzon et al. 2015	10.1016/j.cels.2015.12.004	200	malic enzyme 1 [Source:HGNC Symbol;Acc:HGNC:6983]	Yes
MMP12	H_Complement	MSigDB Hallmarks	Liberzon et al. 2015	10.1016/j.cels.2015.12.004	200	matrix metallopeptidase 12 [Source:HGNC Symbol;Acc:HGNC:7158]	Yes
MMP13	H_Complement	MSigDB Hallmarks	Liberzon et al. 2015	10.1016/j.cels.2015.12.004	200	matrix metallopeptidase 13 [Source:HGNC Symbol;Acc:HGNC:7159]	Yes
MMP14	H_Complement	MSigDB Hallmarks	Liberzon et al. 2015	10.1016/j.cels.2015.12.004	200	matrix metallopeptidase 14 [Source:HGNC Symbol;Acc:HGNC:7160]	Yes
MMP15	H_Complement	MSigDB Hallmarks	Liberzon et al. 2015	10.1016/j.cels.2015.12.004	200	matrix metallopeptidase 15 [Source:HGNC Symbol;Acc:HGNC:7161]	Yes
MMP8	H_Complement	MSigDB Hallmarks	Liberzon et al. 2015	10.1016/j.cels.2015.12.004	200	matrix metallopeptidase 8 [Source:HGNC Symbol;Acc:HGNC:7175]	Yes
MSRB1	H_Complement	MSigDB Hallmarks	Liberzon et al. 2015	10.1016/j.cels.2015.12.004	200	methionine sulfoxide reductase B1 [Source:HGNC Symbol;Acc:HGNC:14133]	Yes
MT3	H_Complement	MSigDB Hallmarks	Liberzon et al. 2015	10.1016/j.cels.2015.12.004	200	metallothionein 3 [Source:HGNC Symbol;Acc:HGNC:7408]	Yes
NOTCH4	H_Complement	MSigDB Hallmarks	Liberzon et al. 2015	10.1016/j.cels.2015.12.004	200	notch receptor 4 [Source:HGNC Symbol;Acc:HGNC:7884]	Yes
OLR1	H_Complement	MSigDB Hallmarks	Liberzon et al. 2015	10.1016/j.cels.2015.12.004	200	oxidized low density lipoprotein receptor 1 [Source:HGNC Symbol;Acc:HGNC:8133]	Yes
PCLO	H_Complement	MSigDB Hallmarks	Liberzon et al. 2015	10.1016/j.cels.2015.12.004	200	piccolo presynaptic cytomatrix protein [Source:HGNC Symbol;Acc:HGNC:13406]	Yes
PCSK9	H_Complement	MSigDB Hallmarks	Liberzon et al. 2015	10.1016/j.cels.2015.12.004	200	proprotein convertase subtilisin/kexin type 9 [Source:HGNC Symbol;Acc:HGNC:20001]	Yes
PDGFB	H_Complement	MSigDB Hallmarks	Liberzon et al. 2015	10.1016/j.cels.2015.12.004	200	platelet derived growth factor subunit B [Source:HGNC Symbol;Acc:HGNC:8800]	Yes
PDP1	H_Complement	MSigDB Hallmarks	Liberzon et al. 2015	10.1016/j.cels.2015.12.004	200	pyruvate dehydrogenase phosphatase catalytic subunit 1 [Source:HGNC Symbol;Acc:HGNC:9279]	Yes
PFN1	H_Complement	MSigDB Hallmarks	Liberzon et al. 2015	10.1016/j.cels.2015.12.004	200	profilin 1 [Source:HGNC Symbol;Acc:HGNC:8881]	Yes
PHEX	H_Complement	MSigDB Hallmarks	Liberzon et al. 2015	10.1016/j.cels.2015.12.004	200	phosphate regulating endopeptidase homolog X-linked [Source:HGNC Symbol;Acc:HGNC:8918]	Yes
PIK3CA	H_Complement	MSigDB Hallmarks	Liberzon et al. 2015	10.1016/j.cels.2015.12.004	200	phosphatidylinositol-4,5-bisphosphate 3-kinase catalytic subunit alpha [Source:HGNC Symbol;Acc:HGNC:8975]	Yes
PIK3CG	H_Complement	MSigDB Hallmarks	Liberzon et al. 2015	10.1016/j.cels.2015.12.004	200	phosphatidylinositol-4,5-bisphosphate 3-kinase catalytic subunit gamma [Source:HGNC Symbol;Acc:HGNC:8978]	Yes
PIK3R5	H_Complement	MSigDB Hallmarks	Liberzon et al. 2015	10.1016/j.cels.2015.12.004	200	phosphoinositide-3-kinase regulatory subunit 5 [Source:HGNC Symbol;Acc:HGNC:30035]	Yes
PIM1	H_Complement	MSigDB Hallmarks	Liberzon et al. 2015	10.1016/j.cels.2015.12.004	200	Pim-1 proto-oncogene, serine/threonine kinase [Source:HGNC Symbol;Acc:HGNC:8986]	Yes
PLA2G4A	H_Complement	MSigDB Hallmarks	Liberzon et al. 2015	10.1016/j.cels.2015.12.004	200	phospholipase A2 group IVA [Source:HGNC Symbol;Acc:HGNC:9035]	Yes
PLA2G7	H_Complement	MSigDB Hallmarks	Liberzon et al. 2015	10.1016/j.cels.2015.12.004	200	phospholipase A2 group VII [Source:HGNC Symbol;Acc:HGNC:9040]	Yes
PLAT	H_Complement	MSigDB Hallmarks	Liberzon et al. 2015	10.1016/j.cels.2015.12.004	200	plasminogen activator, tissue type [Source:HGNC Symbol;Acc:HGNC:9051]	Yes
PLAUR	H_Complement	MSigDB Hallmarks	Liberzon et al. 2015	10.1016/j.cels.2015.12.004	200	plasminogen activator, urokinase receptor [Source:HGNC Symbol;Acc:HGNC:9053]	Yes
PLEK	H_Complement	MSigDB Hallmarks	Liberzon et al. 2015	10.1016/j.cels.2015.12.004	200	pleckstrin [Source:HGNC Symbol;Acc:HGNC:9070]	Yes
PLG	H_Complement	MSigDB Hallmarks	Liberzon et al. 2015	10.1016/j.cels.2015.12.004	200	plasminogen [Source:HGNC Symbol;Acc:HGNC:9071]	Yes
PLSCR1	H_Complement	MSigDB Hallmarks	Liberzon et al. 2015	10.1016/j.cels.2015.12.004	200	phospholipid scramblase 1 [Source:HGNC Symbol;Acc:HGNC:9092]	Yes
PPP2CB	H_Complement	MSigDB Hallmarks	Liberzon et al. 2015	10.1016/j.cels.2015.12.004	200	protein phosphatase 2 catalytic subunit beta [Source:HGNC Symbol;Acc:HGNC:9300]	Yes
PPP4C	H_Complement	MSigDB Hallmarks	Liberzon et al. 2015	10.1016/j.cels.2015.12.004	200	protein phosphatase 4 catalytic subunit [Source:HGNC Symbol;Acc:HGNC:9319]	Yes
PRCP	H_Complement	MSigDB Hallmarks	Liberzon et al. 2015	10.1016/j.cels.2015.12.004	200	prolylcarboxypeptidase [Source:HGNC Symbol;Acc:HGNC:9344]	Yes
PRDM4	H_Complement	MSigDB Hallmarks	Liberzon et al. 2015	10.1016/j.cels.2015.12.004	200	PR/SET domain 4 [Source:HGNC Symbol;Acc:HGNC:9348]	Yes
PREP	H_Complement	MSigDB Hallmarks	Liberzon et al. 2015	10.1016/j.cels.2015.12.004	200	prolyl endopeptidase [Source:HGNC Symbol;Acc:HGNC:9358]	Yes
PRKCD	H_Complement	MSigDB Hallmarks	Liberzon et al. 2015	10.1016/j.cels.2015.12.004	200	protein kinase C delta [Source:HGNC Symbol;Acc:HGNC:9399]	Yes
PRSS3	H_Complement	MSigDB Hallmarks	Liberzon et al. 2015	10.1016/j.cels.2015.12.004	200	serine protease 3 [Source:HGNC Symbol;Acc:HGNC:9486]	Yes
PRSS36	H_Complement	MSigDB Hallmarks	Liberzon et al. 2015	10.1016/j.cels.2015.12.004	200	serine protease 36 [Source:HGNC Symbol;Acc:HGNC:26906]	Yes
PSEN1	H_Complement	MSigDB Hallmarks	Liberzon et al. 2015	10.1016/j.cels.2015.12.004	200	presenilin 1 [Source:HGNC Symbol;Acc:HGNC:9508]	Yes
PSMB9	H_Complement	MSigDB Hallmarks	Liberzon et al. 2015	10.1016/j.cels.2015.12.004	200	proteasome 20S subunit beta 9 [Source:HGNC Symbol;Acc:HGNC:9546]	Yes
RABIF	H_Complement	MSigDB Hallmarks	Liberzon et al. 2015	10.1016/j.cels.2015.12.004	200	RAB interacting factor [Source:HGNC Symbol;Acc:HGNC:9797]	Yes
RAF1	H_Complement	MSigDB Hallmarks	Liberzon et al. 2015	10.1016/j.cels.2015.12.004	200	Raf-1 proto-oncogene, serine/threonine kinase [Source:HGNC Symbol;Acc:HGNC:9829]	Yes
RASGRP1	H_Complement	MSigDB Hallmarks	Liberzon et al. 2015	10.1016/j.cels.2015.12.004	200	RAS guanyl releasing protein 1 [Source:HGNC Symbol;Acc:HGNC:9878]	Yes
RBSN	H_Complement	MSigDB Hallmarks	Liberzon et al. 2015	10.1016/j.cels.2015.12.004	200	rabenosyn, RAB effector [Source:HGNC Symbol;Acc:HGNC:20759]	Yes
RCE1	H_Complement	MSigDB Hallmarks	Liberzon et al. 2015	10.1016/j.cels.2015.12.004	200	Ras converting CAAX endopeptidase 1 [Source:HGNC Symbol;Acc:HGNC:13721]	Yes
RHOG	H_Complement	MSigDB Hallmarks	Liberzon et al. 2015	10.1016/j.cels.2015.12.004	200	ras homolog family member G [Source:HGNC Symbol;Acc:HGNC:672]	Yes
RNF4	H_Complement	MSigDB Hallmarks	Liberzon et al. 2015	10.1016/j.cels.2015.12.004	200	ring finger protein 4 [Source:HGNC Symbol;Acc:HGNC:10067]	Yes
S100A12	H_Complement	MSigDB Hallmarks	Liberzon et al. 2015	10.1016/j.cels.2015.12.004	200	S100 calcium binding protein A12 [Source:HGNC Symbol;Acc:HGNC:10489]	Yes
S100A13	H_Complement	MSigDB Hallmarks	Liberzon et al. 2015	10.1016/j.cels.2015.12.004	200	S100 calcium binding protein A13 [Source:HGNC Symbol;Acc:HGNC:10490]	Yes
S100A9	H_Complement	MSigDB Hallmarks	Liberzon et al. 2015	10.1016/j.cels.2015.12.004	200	S100 calcium binding protein A9 [Source:HGNC Symbol;Acc:HGNC:10499]	Yes
SCG3	H_Complement	MSigDB Hallmarks	Liberzon et al. 2015	10.1016/j.cels.2015.12.004	200	secretogranin III [Source:HGNC Symbol;Acc:HGNC:13707]	Yes
SERPINA1	H_Complement	MSigDB Hallmarks	Liberzon et al. 2015	10.1016/j.cels.2015.12.004	200	serpin family A member 1 [Source:HGNC Symbol;Acc:HGNC:8941]	Yes
SERPINB2	H_Complement	MSigDB Hallmarks	Liberzon et al. 2015	10.1016/j.cels.2015.12.004	200	serpin family B member 2 [Source:HGNC Symbol;Acc:HGNC:8584]	Yes
SERPINC1	H_Complement	MSigDB Hallmarks	Liberzon et al. 2015	10.1016/j.cels.2015.12.004	200	serpin family C member 1 [Source:HGNC Symbol;Acc:HGNC:775]	Yes
SERPINE1	H_Complement	MSigDB Hallmarks	Liberzon et al. 2015	10.1016/j.cels.2015.12.004	200	serpin family E member 1 [Source:HGNC Symbol;Acc:HGNC:8583]	Yes
SERPING1	H_Complement	MSigDB Hallmarks	Liberzon et al. 2015	10.1016/j.cels.2015.12.004	200	serpin family G member 1 [Source:HGNC Symbol;Acc:HGNC:1228]	Yes
SH2B3	H_Complement	MSigDB Hallmarks	Liberzon et al. 2015	10.1016/j.cels.2015.12.004	200	SH2B adaptor protein 3 [Source:HGNC Symbol;Acc:HGNC:29605]	Yes
SIRT6	H_Complement	MSigDB Hallmarks	Liberzon et al. 2015	10.1016/j.cels.2015.12.004	200	sirtuin 6 [Source:HGNC Symbol;Acc:HGNC:14934]	Yes
SPOCK2	H_Complement	MSigDB Hallmarks	Liberzon et al. 2015	10.1016/j.cels.2015.12.004	200	SPARC (osteonectin), cwcv and kazal like domains proteoglycan 2 [Source:HGNC Symbol;Acc:HGNC:13564]	Yes
SRC	H_Complement	MSigDB Hallmarks	Liberzon et al. 2015	10.1016/j.cels.2015.12.004	200	SRC proto-oncogene, non-receptor tyrosine kinase [Source:HGNC Symbol;Acc:HGNC:11283]	Yes
STX4	H_Complement	MSigDB Hallmarks	Liberzon et al. 2015	10.1016/j.cels.2015.12.004	200	syntaxin 4 [Source:HGNC Symbol;Acc:HGNC:11439]	Yes
TFPI2	H_Complement	MSigDB Hallmarks	Liberzon et al. 2015	10.1016/j.cels.2015.12.004	200	tissue factor pathway inhibitor 2 [Source:HGNC Symbol;Acc:HGNC:11761]	Yes
TIMP1	H_Complement	MSigDB Hallmarks	Liberzon et al. 2015	10.1016/j.cels.2015.12.004	200	TIMP metallopeptidase inhibitor 1 [Source:HGNC Symbol;Acc:HGNC:11820]	Yes
TIMP2	H_Complement	MSigDB Hallmarks	Liberzon et al. 2015	10.1016/j.cels.2015.12.004	200	TIMP metallopeptidase inhibitor 2 [Source:HGNC Symbol;Acc:HGNC:11821]	Yes
TMPRSS6	H_Complement	MSigDB Hallmarks	Liberzon et al. 2015	10.1016/j.cels.2015.12.004	200	transmembrane serine protease 6 [Source:HGNC Symbol;Acc:HGNC:16517]	Yes
TNFAIP3	H_Complement	MSigDB Hallmarks	Liberzon et al. 2015	10.1016/j.cels.2015.12.004	200	TNF alpha induced protein 3 [Source:HGNC Symbol;Acc:HGNC:11896]	Yes
USP14	H_Complement	MSigDB Hallmarks	Liberzon et al. 2015	10.1016/j.cels.2015.12.004	200	ubiquitin specific peptidase 14 [Source:HGNC Symbol;Acc:HGNC:12612]	Yes
USP15	H_Complement	MSigDB Hallmarks	Liberzon et al. 2015	10.1016/j.cels.2015.12.004	200	ubiquitin specific peptidase 15 [Source:HGNC Symbol;Acc:HGNC:12613]	Yes
USP16	H_Complement	MSigDB Hallmarks	Liberzon et al. 2015	10.1016/j.cels.2015.12.004	200	ubiquitin specific peptidase 16 [Source:HGNC Symbol;Acc:HGNC:12614]	Yes
USP8	H_Complement	MSigDB Hallmarks	Liberzon et al. 2015	10.1016/j.cels.2015.12.004	200	ubiquitin specific peptidase 8 [Source:HGNC Symbol;Acc:HGNC:12631]	Yes
VCPIP1	H_Complement	MSigDB Hallmarks	Liberzon et al. 2015	10.1016/j.cels.2015.12.004	200	valosin containing protein interacting protein 1 [Source:HGNC Symbol;Acc:HGNC:30897]	Yes
WAS	H_Complement	MSigDB Hallmarks	Liberzon et al. 2015	10.1016/j.cels.2015.12.004	200	WASP actin nucleation promoting factor [Source:HGNC Symbol;Acc:HGNC:12731]	Yes
XPNPEP1	H_Complement	MSigDB Hallmarks	Liberzon et al. 2015	10.1016/j.cels.2015.12.004	200	X-prolyl aminopeptidase 1 [Source:HGNC Symbol;Acc:HGNC:12822]	Yes
ZEB1	H_Complement	MSigDB Hallmarks	Liberzon et al. 2015	10.1016/j.cels.2015.12.004	200	zinc finger E-box binding homeobox 1 [Source:HGNC Symbol;Acc:HGNC:11642]	Yes
ZFPM2	H_Complement	MSigDB Hallmarks	Liberzon et al. 2015	10.1016/j.cels.2015.12.004	200	zinc finger protein, FOG family member 2 [Source:HGNC Symbol;Acc:HGNC:16700]	Yes
AAAS	H_DNA_Repair	MSigDB Hallmarks	Liberzon et al. 2015	10.1016/j.cels.2015.12.004	150	aladin WD repeat nucleoporin [Source:HGNC Symbol;Acc:HGNC:13666]	Yes
ADA	H_DNA_Repair	MSigDB Hallmarks	Liberzon et al. 2015	10.1016/j.cels.2015.12.004	150	adenosine deaminase [Source:HGNC Symbol;Acc:HGNC:186]	Yes
ADCY6	H_DNA_Repair	MSigDB Hallmarks	Liberzon et al. 2015	10.1016/j.cels.2015.12.004	150	adenylate cyclase 6 [Source:HGNC Symbol;Acc:HGNC:237]	Yes
ADRM1	H_DNA_Repair	MSigDB Hallmarks	Liberzon et al. 2015	10.1016/j.cels.2015.12.004	150	ADRM1 26S proteasome ubiquitin receptor [Source:HGNC Symbol;Acc:HGNC:15759]	Yes
AGO4	H_DNA_Repair	MSigDB Hallmarks	Liberzon et al. 2015	10.1016/j.cels.2015.12.004	150	argonaute RISC component 4 [Source:HGNC Symbol;Acc:HGNC:18424]	Yes
AK1	H_DNA_Repair	MSigDB Hallmarks	Liberzon et al. 2015	10.1016/j.cels.2015.12.004	150	adenylate kinase 1 [Source:HGNC Symbol;Acc:HGNC:361]	Yes
AK3	H_DNA_Repair	MSigDB Hallmarks	Liberzon et al. 2015	10.1016/j.cels.2015.12.004	150	adenylate kinase 3 [Source:HGNC Symbol;Acc:HGNC:17376]	Yes
ALYREF	H_DNA_Repair	MSigDB Hallmarks	Liberzon et al. 2015	10.1016/j.cels.2015.12.004	150	Aly/REF export factor [Source:HGNC Symbol;Acc:HGNC:19071]	Yes
APRT	H_DNA_Repair	MSigDB Hallmarks	Liberzon et al. 2015	10.1016/j.cels.2015.12.004	150	adenine phosphoribosyltransferase [Source:HGNC Symbol;Acc:HGNC:626]	Yes
ARL6IP1	H_DNA_Repair	MSigDB Hallmarks	Liberzon et al. 2015	10.1016/j.cels.2015.12.004	150	ADP ribosylation factor like GTPase 6 interacting protein 1 [Source:HGNC Symbol;Acc:HGNC:697]	Yes
BCAM	H_DNA_Repair	MSigDB Hallmarks	Liberzon et al. 2015	10.1016/j.cels.2015.12.004	150	basal cell adhesion molecule (Lutheran blood group) [Source:HGNC Symbol;Acc:HGNC:6722]	Yes
BCAP31	H_DNA_Repair	MSigDB Hallmarks	Liberzon et al. 2015	10.1016/j.cels.2015.12.004	150	B cell receptor associated protein 31 [Source:HGNC Symbol;Acc:HGNC:16695]	Yes
BOLA2	H_DNA_Repair	MSigDB Hallmarks	Liberzon et al. 2015	10.1016/j.cels.2015.12.004	150	bolA family member 2 [Source:HGNC Symbol;Acc:HGNC:29488]	Yes
BRF2	H_DNA_Repair	MSigDB Hallmarks	Liberzon et al. 2015	10.1016/j.cels.2015.12.004	150	BRF2 RNA polymerase III transcription initiation factor subunit [Source:HGNC Symbol;Acc:HGNC:17298]	Yes
CANT1	H_DNA_Repair	MSigDB Hallmarks	Liberzon et al. 2015	10.1016/j.cels.2015.12.004	150	calcium activated nucleotidase 1 [Source:HGNC Symbol;Acc:HGNC:19721]	Yes
CCNO	H_DNA_Repair	MSigDB Hallmarks	Liberzon et al. 2015	10.1016/j.cels.2015.12.004	150	cyclin O [Source:HGNC Symbol;Acc:HGNC:18576]	Yes
CDA	H_DNA_Repair	MSigDB Hallmarks	Liberzon et al. 2015	10.1016/j.cels.2015.12.004	150	cytidine deaminase [Source:HGNC Symbol;Acc:HGNC:1712]	Yes
CETN2	H_DNA_Repair	MSigDB Hallmarks	Liberzon et al. 2015	10.1016/j.cels.2015.12.004	150	centrin 2 [Source:HGNC Symbol;Acc:HGNC:1867]	Yes
CLP1	H_DNA_Repair	MSigDB Hallmarks	Liberzon et al. 2015	10.1016/j.cels.2015.12.004	150	cleavage factor polyribonucleotide kinase subunit 1 [Source:HGNC Symbol;Acc:HGNC:16999]	Yes
CMPK2	H_DNA_Repair	MSigDB Hallmarks	Liberzon et al. 2015	10.1016/j.cels.2015.12.004	150	cytidine/uridine monophosphate kinase 2 [Source:HGNC Symbol;Acc:HGNC:27015]	Yes
COX17	H_DNA_Repair	MSigDB Hallmarks	Liberzon et al. 2015	10.1016/j.cels.2015.12.004	150	cytochrome c oxidase copper chaperone COX17 [Source:HGNC Symbol;Acc:HGNC:2264]	Yes
CSTF3	H_DNA_Repair	MSigDB Hallmarks	Liberzon et al. 2015	10.1016/j.cels.2015.12.004	150	cleavage stimulation factor subunit 3 [Source:HGNC Symbol;Acc:HGNC:2485]	Yes
DAD1	H_DNA_Repair	MSigDB Hallmarks	Liberzon et al. 2015	10.1016/j.cels.2015.12.004	150	defender against cell death 1 [Source:HGNC Symbol;Acc:HGNC:2664]	Yes
DCTN4	H_DNA_Repair	MSigDB Hallmarks	Liberzon et al. 2015	10.1016/j.cels.2015.12.004	150	dynactin subunit 4 [Source:HGNC Symbol;Acc:HGNC:15518]	Yes
DDB1	H_DNA_Repair	MSigDB Hallmarks	Liberzon et al. 2015	10.1016/j.cels.2015.12.004	150	damage specific DNA binding protein 1 [Source:HGNC Symbol;Acc:HGNC:2717]	Yes
DDB2	H_DNA_Repair	MSigDB Hallmarks	Liberzon et al. 2015	10.1016/j.cels.2015.12.004	150	damage specific DNA binding protein 2 [Source:HGNC Symbol;Acc:HGNC:2718]	Yes
DGCR8	H_DNA_Repair	MSigDB Hallmarks	Liberzon et al. 2015	10.1016/j.cels.2015.12.004	150	DGCR8 microprocessor complex subunit [Source:HGNC Symbol;Acc:HGNC:2847]	Yes
DGUOK	H_DNA_Repair	MSigDB Hallmarks	Liberzon et al. 2015	10.1016/j.cels.2015.12.004	150	deoxyguanosine kinase [Source:HGNC Symbol;Acc:HGNC:2858]	Yes
DUT	H_DNA_Repair	MSigDB Hallmarks	Liberzon et al. 2015	10.1016/j.cels.2015.12.004	150	deoxyuridine triphosphatase [Source:HGNC Symbol;Acc:HGNC:3078]	Yes
EDF1	H_DNA_Repair	MSigDB Hallmarks	Liberzon et al. 2015	10.1016/j.cels.2015.12.004	150	endothelial differentiation related factor 1 [Source:HGNC Symbol;Acc:HGNC:3164]	Yes
EIF1B	H_DNA_Repair	MSigDB Hallmarks	Liberzon et al. 2015	10.1016/j.cels.2015.12.004	150	eukaryotic translation initiation factor 1B [Source:HGNC Symbol;Acc:HGNC:30792]	Yes
ELL	H_DNA_Repair	MSigDB Hallmarks	Liberzon et al. 2015	10.1016/j.cels.2015.12.004	150	elongation factor for RNA polymerase II [Source:HGNC Symbol;Acc:HGNC:23114]	Yes
ELOA	H_DNA_Repair	MSigDB Hallmarks	Liberzon et al. 2015	10.1016/j.cels.2015.12.004	150	elongin A [Source:HGNC Symbol;Acc:HGNC:11620]	Yes
ERCC1	H_DNA_Repair	MSigDB Hallmarks	Liberzon et al. 2015	10.1016/j.cels.2015.12.004	150	ERCC excision repair 1, endonuclease non-catalytic subunit [Source:HGNC Symbol;Acc:HGNC:3433]	Yes
ERCC2	H_DNA_Repair	MSigDB Hallmarks	Liberzon et al. 2015	10.1016/j.cels.2015.12.004	150	ERCC excision repair 2, TFIIH core complex helicase subunit [Source:HGNC Symbol;Acc:HGNC:3434]	Yes
ERCC3	H_DNA_Repair	MSigDB Hallmarks	Liberzon et al. 2015	10.1016/j.cels.2015.12.004	150	ERCC excision repair 3, TFIIH core complex helicase subunit [Source:HGNC Symbol;Acc:HGNC:3435]	Yes
ERCC4	H_DNA_Repair	MSigDB Hallmarks	Liberzon et al. 2015	10.1016/j.cels.2015.12.004	150	ERCC excision repair 4, endonuclease catalytic subunit [Source:HGNC Symbol;Acc:HGNC:3436]	Yes
ERCC5	H_DNA_Repair	MSigDB Hallmarks	Liberzon et al. 2015	10.1016/j.cels.2015.12.004	150	ERCC excision repair 5, endonuclease [Source:HGNC Symbol;Acc:HGNC:3437]	Yes
ERCC8	H_DNA_Repair	MSigDB Hallmarks	Liberzon et al. 2015	10.1016/j.cels.2015.12.004	150	ERCC excision repair 8, CSA ubiquitin ligase complex subunit [Source:HGNC Symbol;Acc:HGNC:3439]	Yes
FEN1	H_DNA_Repair	MSigDB Hallmarks	Liberzon et al. 2015	10.1016/j.cels.2015.12.004	150	flap structure-specific endonuclease 1 [Source:HGNC Symbol;Acc:HGNC:3650]	Yes
GMPR2	H_DNA_Repair	MSigDB Hallmarks	Liberzon et al. 2015	10.1016/j.cels.2015.12.004	150	guanosine monophosphate reductase 2 [Source:HGNC Symbol;Acc:HGNC:4377]	Yes
GPX4	H_DNA_Repair	MSigDB Hallmarks	Liberzon et al. 2015	10.1016/j.cels.2015.12.004	150	glutathione peroxidase 4 [Source:HGNC Symbol;Acc:HGNC:4556]	Yes
GSDME	H_DNA_Repair	MSigDB Hallmarks	Liberzon et al. 2015	10.1016/j.cels.2015.12.004	150	gasdermin E [Source:HGNC Symbol;Acc:HGNC:2810]	Yes
GTF2A2	H_DNA_Repair	MSigDB Hallmarks	Liberzon et al. 2015	10.1016/j.cels.2015.12.004	150	general transcription factor IIA subunit 2 [Source:HGNC Symbol;Acc:HGNC:4647]	Yes
GTF2B	H_DNA_Repair	MSigDB Hallmarks	Liberzon et al. 2015	10.1016/j.cels.2015.12.004	150	general transcription factor IIB [Source:HGNC Symbol;Acc:HGNC:4648]	Yes
GTF2F1	H_DNA_Repair	MSigDB Hallmarks	Liberzon et al. 2015	10.1016/j.cels.2015.12.004	150	general transcription factor IIF subunit 1 [Source:HGNC Symbol;Acc:HGNC:4652]	Yes
GTF2H1	H_DNA_Repair	MSigDB Hallmarks	Liberzon et al. 2015	10.1016/j.cels.2015.12.004	150	general transcription factor IIH subunit 1 [Source:HGNC Symbol;Acc:HGNC:4655]	Yes
GTF2H3	H_DNA_Repair	MSigDB Hallmarks	Liberzon et al. 2015	10.1016/j.cels.2015.12.004	150	general transcription factor IIH subunit 3 [Source:HGNC Symbol;Acc:HGNC:4657]	Yes
GTF2H5	H_DNA_Repair	MSigDB Hallmarks	Liberzon et al. 2015	10.1016/j.cels.2015.12.004	150	general transcription factor IIH subunit 5 [Source:HGNC Symbol;Acc:HGNC:21157]	Yes
GTF3C5	H_DNA_Repair	MSigDB Hallmarks	Liberzon et al. 2015	10.1016/j.cels.2015.12.004	150	general transcription factor IIIC subunit 5 [Source:HGNC Symbol;Acc:HGNC:4668]	Yes
GUK1	H_DNA_Repair	MSigDB Hallmarks	Liberzon et al. 2015	10.1016/j.cels.2015.12.004	150	guanylate kinase 1 [Source:HGNC Symbol;Acc:HGNC:4693]	Yes
HCLS1	H_DNA_Repair	MSigDB Hallmarks	Liberzon et al. 2015	10.1016/j.cels.2015.12.004	150	hematopoietic cell-specific Lyn substrate 1 [Source:HGNC Symbol;Acc:HGNC:4844]	Yes
HPRT1	H_DNA_Repair	MSigDB Hallmarks	Liberzon et al. 2015	10.1016/j.cels.2015.12.004	150	hypoxanthine phosphoribosyltransferase 1 [Source:HGNC Symbol;Acc:HGNC:5157]	Yes
IMPDH2	H_DNA_Repair	MSigDB Hallmarks	Liberzon et al. 2015	10.1016/j.cels.2015.12.004	150	inosine monophosphate dehydrogenase 2 [Source:HGNC Symbol;Acc:HGNC:6053]	Yes
ITPA	H_DNA_Repair	MSigDB Hallmarks	Liberzon et al. 2015	10.1016/j.cels.2015.12.004	150	inosine triphosphatase [Source:HGNC Symbol;Acc:HGNC:6176]	Yes
LIG1	H_DNA_Repair	MSigDB Hallmarks	Liberzon et al. 2015	10.1016/j.cels.2015.12.004	150	DNA ligase 1 [Source:HGNC Symbol;Acc:HGNC:6598]	Yes
MPC2	H_DNA_Repair	MSigDB Hallmarks	Liberzon et al. 2015	10.1016/j.cels.2015.12.004	150	mitochondrial pyruvate carrier 2 [Source:HGNC Symbol;Acc:HGNC:24515]	Yes
MPG	H_DNA_Repair	MSigDB Hallmarks	Liberzon et al. 2015	10.1016/j.cels.2015.12.004	150	N-methylpurine DNA glycosylase [Source:HGNC Symbol;Acc:HGNC:7211]	Yes
MRPL40	H_DNA_Repair	MSigDB Hallmarks	Liberzon et al. 2015	10.1016/j.cels.2015.12.004	150	mitochondrial ribosomal protein L40 [Source:HGNC Symbol;Acc:HGNC:14491]	Yes
NCBP2	H_DNA_Repair	MSigDB Hallmarks	Liberzon et al. 2015	10.1016/j.cels.2015.12.004	150	nuclear cap binding protein subunit 2 [Source:HGNC Symbol;Acc:HGNC:7659]	Yes
NELFB	H_DNA_Repair	MSigDB Hallmarks	Liberzon et al. 2015	10.1016/j.cels.2015.12.004	150	negative elongation factor complex member B [Source:HGNC Symbol;Acc:HGNC:24324]	Yes
NELFCD	H_DNA_Repair	MSigDB Hallmarks	Liberzon et al. 2015	10.1016/j.cels.2015.12.004	150	negative elongation factor complex member C/D [Source:HGNC Symbol;Acc:HGNC:15934]	Yes
NELFE	H_DNA_Repair	MSigDB Hallmarks	Liberzon et al. 2015	10.1016/j.cels.2015.12.004	150	negative elongation factor complex member E [Source:HGNC Symbol;Acc:HGNC:13974]	Yes
NFX1	H_DNA_Repair	MSigDB Hallmarks	Liberzon et al. 2015	10.1016/j.cels.2015.12.004	150	nuclear transcription factor, X-box binding 1 [Source:HGNC Symbol;Acc:HGNC:7803]	Yes
NME1	H_DNA_Repair	MSigDB Hallmarks	Liberzon et al. 2015	10.1016/j.cels.2015.12.004	150	NME/NM23 nucleoside diphosphate kinase 1 [Source:HGNC Symbol;Acc:HGNC:7849]	Yes
NME3	H_DNA_Repair	MSigDB Hallmarks	Liberzon et al. 2015	10.1016/j.cels.2015.12.004	150	NME/NM23 nucleoside diphosphate kinase 3 [Source:HGNC Symbol;Acc:HGNC:7851]	Yes
NME4	H_DNA_Repair	MSigDB Hallmarks	Liberzon et al. 2015	10.1016/j.cels.2015.12.004	150	NME/NM23 nucleoside diphosphate kinase 4 [Source:HGNC Symbol;Acc:HGNC:7852]	Yes
NPR2	H_DNA_Repair	MSigDB Hallmarks	Liberzon et al. 2015	10.1016/j.cels.2015.12.004	150	natriuretic peptide receptor 2 [Source:HGNC Symbol;Acc:HGNC:7944]	Yes
NT5C	H_DNA_Repair	MSigDB Hallmarks	Liberzon et al. 2015	10.1016/j.cels.2015.12.004	150	5', 3'-nucleotidase, cytosolic [Source:HGNC Symbol;Acc:HGNC:17144]	Yes
NT5C3A	H_DNA_Repair	MSigDB Hallmarks	Liberzon et al. 2015	10.1016/j.cels.2015.12.004	150	5'-nucleotidase, cytosolic IIIA [Source:HGNC Symbol;Acc:HGNC:17820]	Yes
NUDT21	H_DNA_Repair	MSigDB Hallmarks	Liberzon et al. 2015	10.1016/j.cels.2015.12.004	150	nudix hydrolase 21 [Source:HGNC Symbol;Acc:HGNC:13870]	Yes
NUDT9	H_DNA_Repair	MSigDB Hallmarks	Liberzon et al. 2015	10.1016/j.cels.2015.12.004	150	nudix hydrolase 9 [Source:HGNC Symbol;Acc:HGNC:8056]	Yes
PCNA	H_DNA_Repair	MSigDB Hallmarks	Liberzon et al. 2015	10.1016/j.cels.2015.12.004	150	proliferating cell nuclear antigen [Source:HGNC Symbol;Acc:HGNC:8729]	Yes
PDE4B	H_DNA_Repair	MSigDB Hallmarks	Liberzon et al. 2015	10.1016/j.cels.2015.12.004	150	phosphodiesterase 4B [Source:HGNC Symbol;Acc:HGNC:8781]	Yes
PDE6G	H_DNA_Repair	MSigDB Hallmarks	Liberzon et al. 2015	10.1016/j.cels.2015.12.004	150	phosphodiesterase 6G [Source:HGNC Symbol;Acc:HGNC:8789]	Yes
PNP	H_DNA_Repair	MSigDB Hallmarks	Liberzon et al. 2015	10.1016/j.cels.2015.12.004	150	purine nucleoside phosphorylase [Source:HGNC Symbol;Acc:HGNC:7892]	Yes
POLA1	H_DNA_Repair	MSigDB Hallmarks	Liberzon et al. 2015	10.1016/j.cels.2015.12.004	150	DNA polymerase alpha 1, catalytic subunit [Source:HGNC Symbol;Acc:HGNC:9173]	Yes
POLA2	H_DNA_Repair	MSigDB Hallmarks	Liberzon et al. 2015	10.1016/j.cels.2015.12.004	150	DNA polymerase alpha 2, accessory subunit [Source:HGNC Symbol;Acc:HGNC:30073]	Yes
POLB	H_DNA_Repair	MSigDB Hallmarks	Liberzon et al. 2015	10.1016/j.cels.2015.12.004	150	DNA polymerase beta [Source:HGNC Symbol;Acc:HGNC:9174]	Yes
POLD1	H_DNA_Repair	MSigDB Hallmarks	Liberzon et al. 2015	10.1016/j.cels.2015.12.004	150	DNA polymerase delta 1, catalytic subunit [Source:HGNC Symbol;Acc:HGNC:9175]	Yes
POLD3	H_DNA_Repair	MSigDB Hallmarks	Liberzon et al. 2015	10.1016/j.cels.2015.12.004	150	DNA polymerase delta 3, accessory subunit [Source:HGNC Symbol;Acc:HGNC:20932]	Yes
POLD4	H_DNA_Repair	MSigDB Hallmarks	Liberzon et al. 2015	10.1016/j.cels.2015.12.004	150	DNA polymerase delta 4, accessory subunit [Source:HGNC Symbol;Acc:HGNC:14106]	Yes
POLE4	H_DNA_Repair	MSigDB Hallmarks	Liberzon et al. 2015	10.1016/j.cels.2015.12.004	150	DNA polymerase epsilon 4, accessory subunit [Source:HGNC Symbol;Acc:HGNC:18755]	Yes
POLH	H_DNA_Repair	MSigDB Hallmarks	Liberzon et al. 2015	10.1016/j.cels.2015.12.004	150	DNA polymerase eta [Source:HGNC Symbol;Acc:HGNC:9181]	Yes
POLL	H_DNA_Repair	MSigDB Hallmarks	Liberzon et al. 2015	10.1016/j.cels.2015.12.004	150	DNA polymerase lambda [Source:HGNC Symbol;Acc:HGNC:9184]	Yes
POLR1C	H_DNA_Repair	MSigDB Hallmarks	Liberzon et al. 2015	10.1016/j.cels.2015.12.004	150	RNA polymerase I and III subunit C [Source:HGNC Symbol;Acc:HGNC:20194]	Yes
POLR1D	H_DNA_Repair	MSigDB Hallmarks	Liberzon et al. 2015	10.1016/j.cels.2015.12.004	150	RNA polymerase I and III subunit D [Source:HGNC Symbol;Acc:HGNC:20422]	Yes
POLR1H	H_DNA_Repair	MSigDB Hallmarks	Liberzon et al. 2015	10.1016/j.cels.2015.12.004	150	RNA polymerase I subunit H [Source:HGNC Symbol;Acc:HGNC:13182]	Yes
POLR2A	H_DNA_Repair	MSigDB Hallmarks	Liberzon et al. 2015	10.1016/j.cels.2015.12.004	150	RNA polymerase II subunit A [Source:HGNC Symbol;Acc:HGNC:9187]	Yes
POLR2C	H_DNA_Repair	MSigDB Hallmarks	Liberzon et al. 2015	10.1016/j.cels.2015.12.004	150	RNA polymerase II subunit C [Source:HGNC Symbol;Acc:HGNC:9189]	Yes
POLR2D	H_DNA_Repair	MSigDB Hallmarks	Liberzon et al. 2015	10.1016/j.cels.2015.12.004	150	RNA polymerase II subunit D [Source:HGNC Symbol;Acc:HGNC:9191]	Yes
POLR2E	H_DNA_Repair	MSigDB Hallmarks	Liberzon et al. 2015	10.1016/j.cels.2015.12.004	150	RNA polymerase II, I and III subunit E [Source:HGNC Symbol;Acc:HGNC:9192]	Yes
POLR2F	H_DNA_Repair	MSigDB Hallmarks	Liberzon et al. 2015	10.1016/j.cels.2015.12.004	150	RNA polymerase II, I and III subunit F [Source:HGNC Symbol;Acc:HGNC:9193]	Yes
POLR2G	H_DNA_Repair	MSigDB Hallmarks	Liberzon et al. 2015	10.1016/j.cels.2015.12.004	150	RNA polymerase II subunit G [Source:HGNC Symbol;Acc:HGNC:9194]	Yes
POLR2H	H_DNA_Repair	MSigDB Hallmarks	Liberzon et al. 2015	10.1016/j.cels.2015.12.004	150	RNA polymerase II, I and III subunit H [Source:HGNC Symbol;Acc:HGNC:9195]	Yes
POLR2I	H_DNA_Repair	MSigDB Hallmarks	Liberzon et al. 2015	10.1016/j.cels.2015.12.004	150	RNA polymerase II subunit I [Source:HGNC Symbol;Acc:HGNC:9196]	Yes
POLR2J	H_DNA_Repair	MSigDB Hallmarks	Liberzon et al. 2015	10.1016/j.cels.2015.12.004	150	RNA polymerase II subunit J [Source:HGNC Symbol;Acc:HGNC:9197]	Yes
POLR2K	H_DNA_Repair	MSigDB Hallmarks	Liberzon et al. 2015	10.1016/j.cels.2015.12.004	150	RNA polymerase II, I and III subunit K [Source:HGNC Symbol;Acc:HGNC:9198]	Yes
POLR3C	H_DNA_Repair	MSigDB Hallmarks	Liberzon et al. 2015	10.1016/j.cels.2015.12.004	150	RNA polymerase III subunit C [Source:HGNC Symbol;Acc:HGNC:30076]	Yes
POLR3GL	H_DNA_Repair	MSigDB Hallmarks	Liberzon et al. 2015	10.1016/j.cels.2015.12.004	150	RNA polymerase III subunit GL [Source:HGNC Symbol;Acc:HGNC:28466]	Yes
POM121	H_DNA_Repair	MSigDB Hallmarks	Liberzon et al. 2015	10.1016/j.cels.2015.12.004	150	POM121 transmembrane nucleoporin [Source:HGNC Symbol;Acc:HGNC:19702]	Yes
PRIM1	H_DNA_Repair	MSigDB Hallmarks	Liberzon et al. 2015	10.1016/j.cels.2015.12.004	150	DNA primase subunit 1 [Source:HGNC Symbol;Acc:HGNC:9369]	Yes
RAD51	H_DNA_Repair	MSigDB Hallmarks	Liberzon et al. 2015	10.1016/j.cels.2015.12.004	150	RAD51 recombinase [Source:HGNC Symbol;Acc:HGNC:9817]	Yes
RAD52	H_DNA_Repair	MSigDB Hallmarks	Liberzon et al. 2015	10.1016/j.cels.2015.12.004	150	RAD52 homolog, DNA repair protein [Source:HGNC Symbol;Acc:HGNC:9824]	Yes
RAE1	H_DNA_Repair	MSigDB Hallmarks	Liberzon et al. 2015	10.1016/j.cels.2015.12.004	150	ribonucleic acid export 1 [Source:HGNC Symbol;Acc:HGNC:9828]	Yes
RALA	H_DNA_Repair	MSigDB Hallmarks	Liberzon et al. 2015	10.1016/j.cels.2015.12.004	150	RAS like proto-oncogene A [Source:HGNC Symbol;Acc:HGNC:9839]	Yes
RBX1	H_DNA_Repair	MSigDB Hallmarks	Liberzon et al. 2015	10.1016/j.cels.2015.12.004	150	ring-box 1 [Source:HGNC Symbol;Acc:HGNC:9928]	Yes
REV3L	H_DNA_Repair	MSigDB Hallmarks	Liberzon et al. 2015	10.1016/j.cels.2015.12.004	150	REV3 like, DNA directed polymerase zeta catalytic subunit [Source:HGNC Symbol;Acc:HGNC:9968]	Yes
RFC2	H_DNA_Repair	MSigDB Hallmarks	Liberzon et al. 2015	10.1016/j.cels.2015.12.004	150	replication factor C subunit 2 [Source:HGNC Symbol;Acc:HGNC:9970]	Yes
RFC3	H_DNA_Repair	MSigDB Hallmarks	Liberzon et al. 2015	10.1016/j.cels.2015.12.004	150	replication factor C subunit 3 [Source:HGNC Symbol;Acc:HGNC:9971]	Yes
RFC4	H_DNA_Repair	MSigDB Hallmarks	Liberzon et al. 2015	10.1016/j.cels.2015.12.004	150	replication factor C subunit 4 [Source:HGNC Symbol;Acc:HGNC:9972]	Yes
RFC5	H_DNA_Repair	MSigDB Hallmarks	Liberzon et al. 2015	10.1016/j.cels.2015.12.004	150	replication factor C subunit 5 [Source:HGNC Symbol;Acc:HGNC:9973]	Yes
RNMT	H_DNA_Repair	MSigDB Hallmarks	Liberzon et al. 2015	10.1016/j.cels.2015.12.004	150	RNA guanine-7 methyltransferase [Source:HGNC Symbol;Acc:HGNC:10075]	Yes
RPA2	H_DNA_Repair	MSigDB Hallmarks	Liberzon et al. 2015	10.1016/j.cels.2015.12.004	150	replication protein A2 [Source:HGNC Symbol;Acc:HGNC:10290]	Yes
RPA3	H_DNA_Repair	MSigDB Hallmarks	Liberzon et al. 2015	10.1016/j.cels.2015.12.004	150	replication protein A3 [Source:HGNC Symbol;Acc:HGNC:10291]	Yes
RRM2B	H_DNA_Repair	MSigDB Hallmarks	Liberzon et al. 2015	10.1016/j.cels.2015.12.004	150	ribonucleotide reductase regulatory TP53 inducible subunit M2B [Source:HGNC Symbol;Acc:HGNC:17296]	Yes
SAC3D1	H_DNA_Repair	MSigDB Hallmarks	Liberzon et al. 2015	10.1016/j.cels.2015.12.004	150	SAC3 domain containing 1 [Source:HGNC Symbol;Acc:HGNC:30179]	Yes
SDCBP	H_DNA_Repair	MSigDB Hallmarks	Liberzon et al. 2015	10.1016/j.cels.2015.12.004	150	syndecan binding protein [Source:HGNC Symbol;Acc:HGNC:10662]	Yes
SEC61A1	H_DNA_Repair	MSigDB Hallmarks	Liberzon et al. 2015	10.1016/j.cels.2015.12.004	150	SEC61 translocon subunit alpha 1 [Source:HGNC Symbol;Acc:HGNC:18276]	Yes
SF3A3	H_DNA_Repair	MSigDB Hallmarks	Liberzon et al. 2015	10.1016/j.cels.2015.12.004	150	splicing factor 3a subunit 3 [Source:HGNC Symbol;Acc:HGNC:10767]	Yes
SMAD5	H_DNA_Repair	MSigDB Hallmarks	Liberzon et al. 2015	10.1016/j.cels.2015.12.004	150	SMAD family member 5 [Source:HGNC Symbol;Acc:HGNC:6771]	Yes
SNAPC4	H_DNA_Repair	MSigDB Hallmarks	Liberzon et al. 2015	10.1016/j.cels.2015.12.004	150	small nuclear RNA activating complex polypeptide 4 [Source:HGNC Symbol;Acc:HGNC:11137]	Yes
SNAPC5	H_DNA_Repair	MSigDB Hallmarks	Liberzon et al. 2015	10.1016/j.cels.2015.12.004	150	small nuclear RNA activating complex polypeptide 5 [Source:HGNC Symbol;Acc:HGNC:15484]	Yes
SRSF6	H_DNA_Repair	MSigDB Hallmarks	Liberzon et al. 2015	10.1016/j.cels.2015.12.004	150	serine and arginine rich splicing factor 6 [Source:HGNC Symbol;Acc:HGNC:10788]	Yes
SSRP1	H_DNA_Repair	MSigDB Hallmarks	Liberzon et al. 2015	10.1016/j.cels.2015.12.004	150	structure specific recognition protein 1 [Source:HGNC Symbol;Acc:HGNC:11327]	Yes
STX3	H_DNA_Repair	MSigDB Hallmarks	Liberzon et al. 2015	10.1016/j.cels.2015.12.004	150	syntaxin 3 [Source:HGNC Symbol;Acc:HGNC:11438]	Yes
SUPT4H1	H_DNA_Repair	MSigDB Hallmarks	Liberzon et al. 2015	10.1016/j.cels.2015.12.004	150	SPT4 homolog, DSIF elongation factor subunit [Source:HGNC Symbol;Acc:HGNC:11467]	Yes
SUPT5H	H_DNA_Repair	MSigDB Hallmarks	Liberzon et al. 2015	10.1016/j.cels.2015.12.004	150	SPT5 homolog, DSIF elongation factor subunit [Source:HGNC Symbol;Acc:HGNC:11469]	Yes
SURF1	H_DNA_Repair	MSigDB Hallmarks	Liberzon et al. 2015	10.1016/j.cels.2015.12.004	150	SURF1 cytochrome c oxidase assembly factor [Source:HGNC Symbol;Acc:HGNC:11474]	Yes
TAF10	H_DNA_Repair	MSigDB Hallmarks	Liberzon et al. 2015	10.1016/j.cels.2015.12.004	150	TATA-box binding protein associated factor 10 [Source:HGNC Symbol;Acc:HGNC:11543]	Yes
TAF12	H_DNA_Repair	MSigDB Hallmarks	Liberzon et al. 2015	10.1016/j.cels.2015.12.004	150	TATA-box binding protein associated factor 12 [Source:HGNC Symbol;Acc:HGNC:11545]	Yes
TAF13	H_DNA_Repair	MSigDB Hallmarks	Liberzon et al. 2015	10.1016/j.cels.2015.12.004	150	TATA-box binding protein associated factor 13 [Source:HGNC Symbol;Acc:HGNC:11546]	Yes
TAF1C	H_DNA_Repair	MSigDB Hallmarks	Liberzon et al. 2015	10.1016/j.cels.2015.12.004	150	TATA-box binding protein associated factor, RNA polymerase I subunit C [Source:HGNC Symbol;Acc:HGNC:11534]	Yes
TAF6	H_DNA_Repair	MSigDB Hallmarks	Liberzon et al. 2015	10.1016/j.cels.2015.12.004	150	TATA-box binding protein associated factor 6 [Source:HGNC Symbol;Acc:HGNC:11540]	Yes
TAF9	H_DNA_Repair	MSigDB Hallmarks	Liberzon et al. 2015	10.1016/j.cels.2015.12.004	150	TATA-box binding protein associated factor 9 [Source:HGNC Symbol;Acc:HGNC:11542]	Yes
TARBP2	H_DNA_Repair	MSigDB Hallmarks	Liberzon et al. 2015	10.1016/j.cels.2015.12.004	150	TARBP2 subunit of RISC loading complex [Source:HGNC Symbol;Acc:HGNC:11569]	Yes
TK2	H_DNA_Repair	MSigDB Hallmarks	Liberzon et al. 2015	10.1016/j.cels.2015.12.004	150	thymidine kinase 2 [Source:HGNC Symbol;Acc:HGNC:11831]	Yes
TMED2	H_DNA_Repair	MSigDB Hallmarks	Liberzon et al. 2015	10.1016/j.cels.2015.12.004	150	transmembrane p24 trafficking protein 2 [Source:HGNC Symbol;Acc:HGNC:16996]	Yes
TP53	H_DNA_Repair	MSigDB Hallmarks	Liberzon et al. 2015	10.1016/j.cels.2015.12.004	150	tumor protein p53 [Source:HGNC Symbol;Acc:HGNC:11998]	Yes
TSG101	H_DNA_Repair	MSigDB Hallmarks	Liberzon et al. 2015	10.1016/j.cels.2015.12.004	150	tumor susceptibility 101 [Source:HGNC Symbol;Acc:HGNC:15971]	Yes
TYMS	H_DNA_Repair	MSigDB Hallmarks	Liberzon et al. 2015	10.1016/j.cels.2015.12.004	150	thymidylate synthetase [Source:HGNC Symbol;Acc:HGNC:12441]	Yes
UMPS	H_DNA_Repair	MSigDB Hallmarks	Liberzon et al. 2015	10.1016/j.cels.2015.12.004	150	uridine monophosphate synthetase [Source:HGNC Symbol;Acc:HGNC:12563]	Yes
UPF3B	H_DNA_Repair	MSigDB Hallmarks	Liberzon et al. 2015	10.1016/j.cels.2015.12.004	150	UPF3B regulator of nonsense mediated mRNA decay [Source:HGNC Symbol;Acc:HGNC:20439]	Yes
USP11	H_DNA_Repair	MSigDB Hallmarks	Liberzon et al. 2015	10.1016/j.cels.2015.12.004	150	ubiquitin specific peptidase 11 [Source:HGNC Symbol;Acc:HGNC:12609]	Yes
VPS28	H_DNA_Repair	MSigDB Hallmarks	Liberzon et al. 2015	10.1016/j.cels.2015.12.004	150	VPS28 subunit of ESCRT-I [Source:HGNC Symbol;Acc:HGNC:18178]	Yes
VPS37B	H_DNA_Repair	MSigDB Hallmarks	Liberzon et al. 2015	10.1016/j.cels.2015.12.004	150	VPS37B subunit of ESCRT-I [Source:HGNC Symbol;Acc:HGNC:25754]	Yes
VPS37D	H_DNA_Repair	MSigDB Hallmarks	Liberzon et al. 2015	10.1016/j.cels.2015.12.004	150	VPS37D subunit of ESCRT-I [Source:HGNC Symbol;Acc:HGNC:18287]	Yes
XPC	H_DNA_Repair	MSigDB Hallmarks	Liberzon et al. 2015	10.1016/j.cels.2015.12.004	150	XPC complex subunit, DNA damage recognition and repair factor [Source:HGNC Symbol;Acc:HGNC:12816]	Yes
ZNF707	H_DNA_Repair	MSigDB Hallmarks	Liberzon et al. 2015	10.1016/j.cels.2015.12.004	150	zinc finger protein 707 [Source:HGNC Symbol;Acc:HGNC:27815]	Yes
ZWINT	H_DNA_Repair	MSigDB Hallmarks	Liberzon et al. 2015	10.1016/j.cels.2015.12.004	150	ZW10 interacting kinetochore protein [Source:HGNC Symbol;Acc:HGNC:13195]	Yes
AK2	H_E2F_Targets	MSigDB Hallmarks	Liberzon et al. 2015	10.1016/j.cels.2015.12.004	200	adenylate kinase 2 [Source:HGNC Symbol;Acc:HGNC:362]	Yes
ANP32E	H_E2F_Targets	MSigDB Hallmarks	Liberzon et al. 2015	10.1016/j.cels.2015.12.004	200	acidic nuclear phosphoprotein 32 family member E [Source:HGNC Symbol;Acc:HGNC:16673]	Yes
ASF1A	H_E2F_Targets	MSigDB Hallmarks	Liberzon et al. 2015	10.1016/j.cels.2015.12.004	200	anti-silencing function 1A histone chaperone [Source:HGNC Symbol;Acc:HGNC:20995]	Yes
ASF1B	H_E2F_Targets	MSigDB Hallmarks	Liberzon et al. 2015	10.1016/j.cels.2015.12.004	200	anti-silencing function 1B histone chaperone [Source:HGNC Symbol;Acc:HGNC:20996]	Yes
ATAD2	H_E2F_Targets	MSigDB Hallmarks	Liberzon et al. 2015	10.1016/j.cels.2015.12.004	200	ATPase family AAA domain containing 2 [Source:HGNC Symbol;Acc:HGNC:30123]	Yes
AURKA	H_E2F_Targets	MSigDB Hallmarks	Liberzon et al. 2015	10.1016/j.cels.2015.12.004	200	aurora kinase A [Source:HGNC Symbol;Acc:HGNC:11393]	Yes
AURKB	H_E2F_Targets	MSigDB Hallmarks	Liberzon et al. 2015	10.1016/j.cels.2015.12.004	200	aurora kinase B [Source:HGNC Symbol;Acc:HGNC:11390]	Yes
BARD1	H_E2F_Targets	MSigDB Hallmarks	Liberzon et al. 2015	10.1016/j.cels.2015.12.004	200	BRCA1 associated RING domain 1 [Source:HGNC Symbol;Acc:HGNC:952]	Yes
BIRC5	H_E2F_Targets	MSigDB Hallmarks	Liberzon et al. 2015	10.1016/j.cels.2015.12.004	200	baculoviral IAP repeat containing 5 [Source:HGNC Symbol;Acc:HGNC:593]	Yes
BRCA1	H_E2F_Targets	MSigDB Hallmarks	Liberzon et al. 2015	10.1016/j.cels.2015.12.004	200	BRCA1 DNA repair associated [Source:HGNC Symbol;Acc:HGNC:1100]	Yes
BRCA2	H_E2F_Targets	MSigDB Hallmarks	Liberzon et al. 2015	10.1016/j.cels.2015.12.004	200	BRCA2 DNA repair associated [Source:HGNC Symbol;Acc:HGNC:1101]	Yes
BRMS1L	H_E2F_Targets	MSigDB Hallmarks	Liberzon et al. 2015	10.1016/j.cels.2015.12.004	200	BRMS1 like transcriptional repressor [Source:HGNC Symbol;Acc:HGNC:20512]	Yes
BUB1B	H_E2F_Targets	MSigDB Hallmarks	Liberzon et al. 2015	10.1016/j.cels.2015.12.004	200	BUB1 mitotic checkpoint serine/threonine kinase B [Source:HGNC Symbol;Acc:HGNC:1149]	Yes
CBX5	H_E2F_Targets	MSigDB Hallmarks	Liberzon et al. 2015	10.1016/j.cels.2015.12.004	200	chromobox 5 [Source:HGNC Symbol;Acc:HGNC:1555]	Yes
CCNB2	H_E2F_Targets	MSigDB Hallmarks	Liberzon et al. 2015	10.1016/j.cels.2015.12.004	200	cyclin B2 [Source:HGNC Symbol;Acc:HGNC:1580]	Yes
CCNE1	H_E2F_Targets	MSigDB Hallmarks	Liberzon et al. 2015	10.1016/j.cels.2015.12.004	200	cyclin E1 [Source:HGNC Symbol;Acc:HGNC:1589]	Yes
CCP110	H_E2F_Targets	MSigDB Hallmarks	Liberzon et al. 2015	10.1016/j.cels.2015.12.004	200	centriolar coiled-coil protein 110 [Source:HGNC Symbol;Acc:HGNC:24342]	Yes
CDC20	H_E2F_Targets	MSigDB Hallmarks	Liberzon et al. 2015	10.1016/j.cels.2015.12.004	200	cell division cycle 20 [Source:HGNC Symbol;Acc:HGNC:1723]	Yes
CDC25A	H_E2F_Targets	MSigDB Hallmarks	Liberzon et al. 2015	10.1016/j.cels.2015.12.004	200	cell division cycle 25A [Source:HGNC Symbol;Acc:HGNC:1725]	Yes
CDC25B	H_E2F_Targets	MSigDB Hallmarks	Liberzon et al. 2015	10.1016/j.cels.2015.12.004	200	cell division cycle 25B [Source:HGNC Symbol;Acc:HGNC:1726]	Yes
CDCA3	H_E2F_Targets	MSigDB Hallmarks	Liberzon et al. 2015	10.1016/j.cels.2015.12.004	200	cell division cycle associated 3 [Source:HGNC Symbol;Acc:HGNC:14624]	Yes
CDCA8	H_E2F_Targets	MSigDB Hallmarks	Liberzon et al. 2015	10.1016/j.cels.2015.12.004	200	cell division cycle associated 8 [Source:HGNC Symbol;Acc:HGNC:14629]	Yes
CDK1	H_E2F_Targets	MSigDB Hallmarks	Liberzon et al. 2015	10.1016/j.cels.2015.12.004	200	cyclin dependent kinase 1 [Source:HGNC Symbol;Acc:HGNC:1722]	Yes
CDK4	H_E2F_Targets	MSigDB Hallmarks	Liberzon et al. 2015	10.1016/j.cels.2015.12.004	200	cyclin dependent kinase 4 [Source:HGNC Symbol;Acc:HGNC:1773]	Yes
CDKN1A	H_E2F_Targets	MSigDB Hallmarks	Liberzon et al. 2015	10.1016/j.cels.2015.12.004	200	cyclin dependent kinase inhibitor 1A [Source:HGNC Symbol;Acc:HGNC:1784]	Yes
CDKN1B	H_E2F_Targets	MSigDB Hallmarks	Liberzon et al. 2015	10.1016/j.cels.2015.12.004	200	cyclin dependent kinase inhibitor 1B [Source:HGNC Symbol;Acc:HGNC:1785]	Yes
CDKN2A	H_E2F_Targets	MSigDB Hallmarks	Liberzon et al. 2015	10.1016/j.cels.2015.12.004	200	cyclin dependent kinase inhibitor 2A [Source:HGNC Symbol;Acc:HGNC:1787]	Yes
CDKN2C	H_E2F_Targets	MSigDB Hallmarks	Liberzon et al. 2015	10.1016/j.cels.2015.12.004	200	cyclin dependent kinase inhibitor 2C [Source:HGNC Symbol;Acc:HGNC:1789]	Yes
CDKN3	H_E2F_Targets	MSigDB Hallmarks	Liberzon et al. 2015	10.1016/j.cels.2015.12.004	200	cyclin dependent kinase inhibitor 3 [Source:HGNC Symbol;Acc:HGNC:1791]	Yes
CENPE	H_E2F_Targets	MSigDB Hallmarks	Liberzon et al. 2015	10.1016/j.cels.2015.12.004	200	centromere protein E [Source:HGNC Symbol;Acc:HGNC:1856]	Yes
CENPM	H_E2F_Targets	MSigDB Hallmarks	Liberzon et al. 2015	10.1016/j.cels.2015.12.004	200	centromere protein M [Source:HGNC Symbol;Acc:HGNC:18352]	Yes
CHEK1	H_E2F_Targets	MSigDB Hallmarks	Liberzon et al. 2015	10.1016/j.cels.2015.12.004	200	checkpoint kinase 1 [Source:HGNC Symbol;Acc:HGNC:1925]	Yes
CHEK2	H_E2F_Targets	MSigDB Hallmarks	Liberzon et al. 2015	10.1016/j.cels.2015.12.004	200	checkpoint kinase 2 [Source:HGNC Symbol;Acc:HGNC:16627]	Yes
CIT	H_E2F_Targets	MSigDB Hallmarks	Liberzon et al. 2015	10.1016/j.cels.2015.12.004	200	citron rho-interacting serine/threonine kinase [Source:HGNC Symbol;Acc:HGNC:1985]	Yes
CKS1B	H_E2F_Targets	MSigDB Hallmarks	Liberzon et al. 2015	10.1016/j.cels.2015.12.004	200	CDC28 protein kinase regulatory subunit 1B [Source:HGNC Symbol;Acc:HGNC:19083]	Yes
CKS2	H_E2F_Targets	MSigDB Hallmarks	Liberzon et al. 2015	10.1016/j.cels.2015.12.004	200	CDC28 protein kinase regulatory subunit 2 [Source:HGNC Symbol;Acc:HGNC:2000]	Yes
CNOT9	H_E2F_Targets	MSigDB Hallmarks	Liberzon et al. 2015	10.1016/j.cels.2015.12.004	200	CCR4-NOT transcription complex subunit 9 [Source:HGNC Symbol;Acc:HGNC:10445]	Yes
CSE1L	H_E2F_Targets	MSigDB Hallmarks	Liberzon et al. 2015	10.1016/j.cels.2015.12.004	200	chromosome segregation 1 like [Source:HGNC Symbol;Acc:HGNC:2431]	Yes
CTCF	H_E2F_Targets	MSigDB Hallmarks	Liberzon et al. 2015	10.1016/j.cels.2015.12.004	200	CCCTC-binding factor [Source:HGNC Symbol;Acc:HGNC:13723]	Yes
CTPS1	H_E2F_Targets	MSigDB Hallmarks	Liberzon et al. 2015	10.1016/j.cels.2015.12.004	200	CTP synthase 1 [Source:HGNC Symbol;Acc:HGNC:2519]	Yes
DCK	H_E2F_Targets	MSigDB Hallmarks	Liberzon et al. 2015	10.1016/j.cels.2015.12.004	200	deoxycytidine kinase [Source:HGNC Symbol;Acc:HGNC:2704]	Yes
DCLRE1B	H_E2F_Targets	MSigDB Hallmarks	Liberzon et al. 2015	10.1016/j.cels.2015.12.004	200	DNA cross-link repair 1B [Source:HGNC Symbol;Acc:HGNC:17641]	Yes
DCTPP1	H_E2F_Targets	MSigDB Hallmarks	Liberzon et al. 2015	10.1016/j.cels.2015.12.004	200	dCTP pyrophosphatase 1 [Source:HGNC Symbol;Acc:HGNC:28777]	Yes
DDX39A	H_E2F_Targets	MSigDB Hallmarks	Liberzon et al. 2015	10.1016/j.cels.2015.12.004	200	DExD-box helicase 39A [Source:HGNC Symbol;Acc:HGNC:17821]	Yes
DEK	H_E2F_Targets	MSigDB Hallmarks	Liberzon et al. 2015	10.1016/j.cels.2015.12.004	200	DEK proto-oncogene [Source:HGNC Symbol;Acc:HGNC:2768]	Yes
DEPDC1	H_E2F_Targets	MSigDB Hallmarks	Liberzon et al. 2015	10.1016/j.cels.2015.12.004	200	DEP domain containing 1 [Source:HGNC Symbol;Acc:HGNC:22949]	Yes
DIAPH3	H_E2F_Targets	MSigDB Hallmarks	Liberzon et al. 2015	10.1016/j.cels.2015.12.004	200	diaphanous related formin 3 [Source:HGNC Symbol;Acc:HGNC:15480]	Yes
DLGAP5	H_E2F_Targets	MSigDB Hallmarks	Liberzon et al. 2015	10.1016/j.cels.2015.12.004	200	DLG associated protein 5 [Source:HGNC Symbol;Acc:HGNC:16864]	Yes
DNMT1	H_E2F_Targets	MSigDB Hallmarks	Liberzon et al. 2015	10.1016/j.cels.2015.12.004	200	DNA methyltransferase 1 [Source:HGNC Symbol;Acc:HGNC:2976]	Yes
DONSON	H_E2F_Targets	MSigDB Hallmarks	Liberzon et al. 2015	10.1016/j.cels.2015.12.004	200	DNA replication fork stabilization factor DONSON [Source:HGNC Symbol;Acc:HGNC:2993]	Yes
DSCC1	H_E2F_Targets	MSigDB Hallmarks	Liberzon et al. 2015	10.1016/j.cels.2015.12.004	200	DNA replication and sister chromatid cohesion 1 [Source:HGNC Symbol;Acc:HGNC:24453]	Yes
DUT	H_E2F_Targets	MSigDB Hallmarks	Liberzon et al. 2015	10.1016/j.cels.2015.12.004	200	deoxyuridine triphosphatase [Source:HGNC Symbol;Acc:HGNC:3078]	Yes
E2F8	H_E2F_Targets	MSigDB Hallmarks	Liberzon et al. 2015	10.1016/j.cels.2015.12.004	200	E2F transcription factor 8 [Source:HGNC Symbol;Acc:HGNC:24727]	Yes
EED	H_E2F_Targets	MSigDB Hallmarks	Liberzon et al. 2015	10.1016/j.cels.2015.12.004	200	embryonic ectoderm development [Source:HGNC Symbol;Acc:HGNC:3188]	Yes
EIF2S1	H_E2F_Targets	MSigDB Hallmarks	Liberzon et al. 2015	10.1016/j.cels.2015.12.004	200	eukaryotic translation initiation factor 2 subunit alpha [Source:HGNC Symbol;Acc:HGNC:3265]	Yes
ESPL1	H_E2F_Targets	MSigDB Hallmarks	Liberzon et al. 2015	10.1016/j.cels.2015.12.004	200	extra spindle pole bodies like 1, separase [Source:HGNC Symbol;Acc:HGNC:16856]	Yes
EXOSC8	H_E2F_Targets	MSigDB Hallmarks	Liberzon et al. 2015	10.1016/j.cels.2015.12.004	200	exosome component 8 [Source:HGNC Symbol;Acc:HGNC:17035]	Yes
EZH2	H_E2F_Targets	MSigDB Hallmarks	Liberzon et al. 2015	10.1016/j.cels.2015.12.004	200	enhancer of zeste 2 polycomb repressive complex 2 subunit [Source:HGNC Symbol;Acc:HGNC:3527]	Yes
GINS1	H_E2F_Targets	MSigDB Hallmarks	Liberzon et al. 2015	10.1016/j.cels.2015.12.004	200	GINS complex subunit 1 [Source:HGNC Symbol;Acc:HGNC:28980]	Yes
GINS3	H_E2F_Targets	MSigDB Hallmarks	Liberzon et al. 2015	10.1016/j.cels.2015.12.004	200	GINS complex subunit 3 [Source:HGNC Symbol;Acc:HGNC:25851]	Yes
GINS4	H_E2F_Targets	MSigDB Hallmarks	Liberzon et al. 2015	10.1016/j.cels.2015.12.004	200	GINS complex subunit 4 [Source:HGNC Symbol;Acc:HGNC:28226]	Yes
GSPT1	H_E2F_Targets	MSigDB Hallmarks	Liberzon et al. 2015	10.1016/j.cels.2015.12.004	200	G1 to S phase transition 1 [Source:HGNC Symbol;Acc:HGNC:4621]	Yes
H2AX	H_E2F_Targets	MSigDB Hallmarks	Liberzon et al. 2015	10.1016/j.cels.2015.12.004	200	H2A.X variant histone [Source:HGNC Symbol;Acc:HGNC:4739]	Yes
H2AZ1	H_E2F_Targets	MSigDB Hallmarks	Liberzon et al. 2015	10.1016/j.cels.2015.12.004	200	H2A.Z variant histone 1 [Source:HGNC Symbol;Acc:HGNC:4741]	Yes
HELLS	H_E2F_Targets	MSigDB Hallmarks	Liberzon et al. 2015	10.1016/j.cels.2015.12.004	200	helicase, lymphoid specific [Source:HGNC Symbol;Acc:HGNC:4861]	Yes
HMGA1	H_E2F_Targets	MSigDB Hallmarks	Liberzon et al. 2015	10.1016/j.cels.2015.12.004	200	high mobility group AT-hook 1 [Source:HGNC Symbol;Acc:HGNC:5010]	Yes
HMGB2	H_E2F_Targets	MSigDB Hallmarks	Liberzon et al. 2015	10.1016/j.cels.2015.12.004	200	high mobility group box 2 [Source:HGNC Symbol;Acc:HGNC:5000]	Yes
HMGB3	H_E2F_Targets	MSigDB Hallmarks	Liberzon et al. 2015	10.1016/j.cels.2015.12.004	200	high mobility group box 3 [Source:HGNC Symbol;Acc:HGNC:5004]	Yes
HMMR	H_E2F_Targets	MSigDB Hallmarks	Liberzon et al. 2015	10.1016/j.cels.2015.12.004	200	hyaluronan mediated motility receptor [Source:HGNC Symbol;Acc:HGNC:5012]	Yes
HNRNPD	H_E2F_Targets	MSigDB Hallmarks	Liberzon et al. 2015	10.1016/j.cels.2015.12.004	200	heterogeneous nuclear ribonucleoprotein D [Source:HGNC Symbol;Acc:HGNC:5036]	Yes
HUS1	H_E2F_Targets	MSigDB Hallmarks	Liberzon et al. 2015	10.1016/j.cels.2015.12.004	200	HUS1 checkpoint clamp component [Source:HGNC Symbol;Acc:HGNC:5309]	Yes
ILF3	H_E2F_Targets	MSigDB Hallmarks	Liberzon et al. 2015	10.1016/j.cels.2015.12.004	200	interleukin enhancer binding factor 3 [Source:HGNC Symbol;Acc:HGNC:6038]	Yes
ING3	H_E2F_Targets	MSigDB Hallmarks	Liberzon et al. 2015	10.1016/j.cels.2015.12.004	200	inhibitor of growth family member 3 [Source:HGNC Symbol;Acc:HGNC:14587]	Yes
IPO7	H_E2F_Targets	MSigDB Hallmarks	Liberzon et al. 2015	10.1016/j.cels.2015.12.004	200	importin 7 [Source:HGNC Symbol;Acc:HGNC:9852]	Yes
JPT1	H_E2F_Targets	MSigDB Hallmarks	Liberzon et al. 2015	10.1016/j.cels.2015.12.004	200	Jupiter microtubule associated homolog 1 [Source:HGNC Symbol;Acc:HGNC:14569]	Yes
KIF18B	H_E2F_Targets	MSigDB Hallmarks	Liberzon et al. 2015	10.1016/j.cels.2015.12.004	200	kinesin family member 18B [Source:HGNC Symbol;Acc:HGNC:27102]	Yes
KIF22	H_E2F_Targets	MSigDB Hallmarks	Liberzon et al. 2015	10.1016/j.cels.2015.12.004	200	kinesin family member 22 [Source:HGNC Symbol;Acc:HGNC:6391]	Yes
KIF2C	H_E2F_Targets	MSigDB Hallmarks	Liberzon et al. 2015	10.1016/j.cels.2015.12.004	200	kinesin family member 2C [Source:HGNC Symbol;Acc:HGNC:6393]	Yes
KIF4A	H_E2F_Targets	MSigDB Hallmarks	Liberzon et al. 2015	10.1016/j.cels.2015.12.004	200	kinesin family member 4A [Source:HGNC Symbol;Acc:HGNC:13339]	Yes
KPNA2	H_E2F_Targets	MSigDB Hallmarks	Liberzon et al. 2015	10.1016/j.cels.2015.12.004	200	karyopherin subunit alpha 2 [Source:HGNC Symbol;Acc:HGNC:6395]	Yes
LBR	H_E2F_Targets	MSigDB Hallmarks	Liberzon et al. 2015	10.1016/j.cels.2015.12.004	200	lamin B receptor [Source:HGNC Symbol;Acc:HGNC:6518]	Yes
LIG1	H_E2F_Targets	MSigDB Hallmarks	Liberzon et al. 2015	10.1016/j.cels.2015.12.004	200	DNA ligase 1 [Source:HGNC Symbol;Acc:HGNC:6598]	Yes
LMNB1	H_E2F_Targets	MSigDB Hallmarks	Liberzon et al. 2015	10.1016/j.cels.2015.12.004	200	lamin B1 [Source:HGNC Symbol;Acc:HGNC:6637]	Yes
LUC7L3	H_E2F_Targets	MSigDB Hallmarks	Liberzon et al. 2015	10.1016/j.cels.2015.12.004	200	LUC7 like 3 pre-mRNA splicing factor [Source:HGNC Symbol;Acc:HGNC:24309]	Yes
LYAR	H_E2F_Targets	MSigDB Hallmarks	Liberzon et al. 2015	10.1016/j.cels.2015.12.004	200	Ly1 antibody reactive [Source:HGNC Symbol;Acc:HGNC:26021]	Yes
MAD2L1	H_E2F_Targets	MSigDB Hallmarks	Liberzon et al. 2015	10.1016/j.cels.2015.12.004	200	mitotic arrest deficient 2 like 1 [Source:HGNC Symbol;Acc:HGNC:6763]	Yes
MCM2	H_E2F_Targets	MSigDB Hallmarks	Liberzon et al. 2015	10.1016/j.cels.2015.12.004	200	minichromosome maintenance complex component 2 [Source:HGNC Symbol;Acc:HGNC:6944]	Yes
MCM3	H_E2F_Targets	MSigDB Hallmarks	Liberzon et al. 2015	10.1016/j.cels.2015.12.004	200	minichromosome maintenance complex component 3 [Source:HGNC Symbol;Acc:HGNC:6945]	Yes
MCM4	H_E2F_Targets	MSigDB Hallmarks	Liberzon et al. 2015	10.1016/j.cels.2015.12.004	200	minichromosome maintenance complex component 4 [Source:HGNC Symbol;Acc:HGNC:6947]	Yes
MCM5	H_E2F_Targets	MSigDB Hallmarks	Liberzon et al. 2015	10.1016/j.cels.2015.12.004	200	minichromosome maintenance complex component 5 [Source:HGNC Symbol;Acc:HGNC:6948]	Yes
MCM6	H_E2F_Targets	MSigDB Hallmarks	Liberzon et al. 2015	10.1016/j.cels.2015.12.004	200	minichromosome maintenance complex component 6 [Source:HGNC Symbol;Acc:HGNC:6949]	Yes
MCM7	H_E2F_Targets	MSigDB Hallmarks	Liberzon et al. 2015	10.1016/j.cels.2015.12.004	200	minichromosome maintenance complex component 7 [Source:HGNC Symbol;Acc:HGNC:6950]	Yes
MELK	H_E2F_Targets	MSigDB Hallmarks	Liberzon et al. 2015	10.1016/j.cels.2015.12.004	200	maternal embryonic leucine zipper kinase [Source:HGNC Symbol;Acc:HGNC:16870]	Yes
MKI67	H_E2F_Targets	MSigDB Hallmarks	Liberzon et al. 2015	10.1016/j.cels.2015.12.004	200	marker of proliferation Ki-67 [Source:HGNC Symbol;Acc:HGNC:7107]	Yes
MLH1	H_E2F_Targets	MSigDB Hallmarks	Liberzon et al. 2015	10.1016/j.cels.2015.12.004	200	mutL homolog 1 [Source:HGNC Symbol;Acc:HGNC:7127]	Yes
MMS22L	H_E2F_Targets	MSigDB Hallmarks	Liberzon et al. 2015	10.1016/j.cels.2015.12.004	200	MMS22 like, DNA repair protein [Source:HGNC Symbol;Acc:HGNC:21475]	Yes
MRE11	H_E2F_Targets	MSigDB Hallmarks	Liberzon et al. 2015	10.1016/j.cels.2015.12.004	200	MRE11 homolog, double strand break repair nuclease [Source:HGNC Symbol;Acc:HGNC:7230]	Yes
MSH2	H_E2F_Targets	MSigDB Hallmarks	Liberzon et al. 2015	10.1016/j.cels.2015.12.004	200	mutS homolog 2 [Source:HGNC Symbol;Acc:HGNC:7325]	Yes
MTHFD2	H_E2F_Targets	MSigDB Hallmarks	Liberzon et al. 2015	10.1016/j.cels.2015.12.004	200	methylenetetrahydrofolate dehydrogenase (NADP+ dependent) 2, methenyltetrahydrofolate cyclohydrolase [Source:HGNC Symbol;Acc:HGNC:7434]	Yes
MXD3	H_E2F_Targets	MSigDB Hallmarks	Liberzon et al. 2015	10.1016/j.cels.2015.12.004	200	MAX dimerization protein 3 [Source:HGNC Symbol;Acc:HGNC:14008]	Yes
MYBL2	H_E2F_Targets	MSigDB Hallmarks	Liberzon et al. 2015	10.1016/j.cels.2015.12.004	200	MYB proto-oncogene like 2 [Source:HGNC Symbol;Acc:HGNC:7548]	Yes
MYC	H_E2F_Targets	MSigDB Hallmarks	Liberzon et al. 2015	10.1016/j.cels.2015.12.004	200	MYC proto-oncogene, bHLH transcription factor [Source:HGNC Symbol;Acc:HGNC:7553]	Yes
NAA38	H_E2F_Targets	MSigDB Hallmarks	Liberzon et al. 2015	10.1016/j.cels.2015.12.004	200	N-alpha-acetyltransferase 38, NatC auxiliary subunit [Source:HGNC Symbol;Acc:HGNC:28212]	Yes
NAP1L1	H_E2F_Targets	MSigDB Hallmarks	Liberzon et al. 2015	10.1016/j.cels.2015.12.004	200	nucleosome assembly protein 1 like 1 [Source:HGNC Symbol;Acc:HGNC:7637]	Yes
NASP	H_E2F_Targets	MSigDB Hallmarks	Liberzon et al. 2015	10.1016/j.cels.2015.12.004	200	nuclear autoantigenic sperm protein [Source:HGNC Symbol;Acc:HGNC:7644]	Yes
NBN	H_E2F_Targets	MSigDB Hallmarks	Liberzon et al. 2015	10.1016/j.cels.2015.12.004	200	nibrin [Source:HGNC Symbol;Acc:HGNC:7652]	Yes
NCAPD2	H_E2F_Targets	MSigDB Hallmarks	Liberzon et al. 2015	10.1016/j.cels.2015.12.004	200	non-SMC condensin I complex subunit D2 [Source:HGNC Symbol;Acc:HGNC:24305]	Yes
NME1	H_E2F_Targets	MSigDB Hallmarks	Liberzon et al. 2015	10.1016/j.cels.2015.12.004	200	NME/NM23 nucleoside diphosphate kinase 1 [Source:HGNC Symbol;Acc:HGNC:7849]	Yes
NOLC1	H_E2F_Targets	MSigDB Hallmarks	Liberzon et al. 2015	10.1016/j.cels.2015.12.004	200	nucleolar and coiled-body phosphoprotein 1 [Source:HGNC Symbol;Acc:HGNC:15608]	Yes
NOP56	H_E2F_Targets	MSigDB Hallmarks	Liberzon et al. 2015	10.1016/j.cels.2015.12.004	200	NOP56 ribonucleoprotein [Source:HGNC Symbol;Acc:HGNC:15911]	Yes
NUDT21	H_E2F_Targets	MSigDB Hallmarks	Liberzon et al. 2015	10.1016/j.cels.2015.12.004	200	nudix hydrolase 21 [Source:HGNC Symbol;Acc:HGNC:13870]	Yes
NUP107	H_E2F_Targets	MSigDB Hallmarks	Liberzon et al. 2015	10.1016/j.cels.2015.12.004	200	nucleoporin 107 [Source:HGNC Symbol;Acc:HGNC:29914]	Yes
NUP153	H_E2F_Targets	MSigDB Hallmarks	Liberzon et al. 2015	10.1016/j.cels.2015.12.004	200	nucleoporin 153 [Source:HGNC Symbol;Acc:HGNC:8062]	Yes
NUP205	H_E2F_Targets	MSigDB Hallmarks	Liberzon et al. 2015	10.1016/j.cels.2015.12.004	200	nucleoporin 205 [Source:HGNC Symbol;Acc:HGNC:18658]	Yes
ORC2	H_E2F_Targets	MSigDB Hallmarks	Liberzon et al. 2015	10.1016/j.cels.2015.12.004	200	origin recognition complex subunit 2 [Source:HGNC Symbol;Acc:HGNC:8488]	Yes
ORC6	H_E2F_Targets	MSigDB Hallmarks	Liberzon et al. 2015	10.1016/j.cels.2015.12.004	200	origin recognition complex subunit 6 [Source:HGNC Symbol;Acc:HGNC:17151]	Yes
PA2G4	H_E2F_Targets	MSigDB Hallmarks	Liberzon et al. 2015	10.1016/j.cels.2015.12.004	200	proliferation-associated 2G4 [Source:HGNC Symbol;Acc:HGNC:8550]	Yes
PAICS	H_E2F_Targets	MSigDB Hallmarks	Liberzon et al. 2015	10.1016/j.cels.2015.12.004	200	phosphoribosylaminoimidazole carboxylase and phosphoribosylaminoimidazolesuccinocarboxamide synthase [Source:HGNC Symbol;Acc:HGNC:8587]	Yes
PAN2	H_E2F_Targets	MSigDB Hallmarks	Liberzon et al. 2015	10.1016/j.cels.2015.12.004	200	poly(A) specific ribonuclease subunit PAN2 [Source:HGNC Symbol;Acc:HGNC:20074]	Yes
PCNA	H_E2F_Targets	MSigDB Hallmarks	Liberzon et al. 2015	10.1016/j.cels.2015.12.004	200	proliferating cell nuclear antigen [Source:HGNC Symbol;Acc:HGNC:8729]	Yes
PDS5B	H_E2F_Targets	MSigDB Hallmarks	Liberzon et al. 2015	10.1016/j.cels.2015.12.004	200	PDS5 cohesin associated factor B [Source:HGNC Symbol;Acc:HGNC:20418]	Yes
PHF5A	H_E2F_Targets	MSigDB Hallmarks	Liberzon et al. 2015	10.1016/j.cels.2015.12.004	200	PHD finger protein 5A [Source:HGNC Symbol;Acc:HGNC:18000]	Yes
PLK1	H_E2F_Targets	MSigDB Hallmarks	Liberzon et al. 2015	10.1016/j.cels.2015.12.004	200	polo like kinase 1 [Source:HGNC Symbol;Acc:HGNC:9077]	Yes
PLK4	H_E2F_Targets	MSigDB Hallmarks	Liberzon et al. 2015	10.1016/j.cels.2015.12.004	200	polo like kinase 4 [Source:HGNC Symbol;Acc:HGNC:11397]	Yes
PMS2	H_E2F_Targets	MSigDB Hallmarks	Liberzon et al. 2015	10.1016/j.cels.2015.12.004	200	PMS1 homolog 2, mismatch repair system component [Source:HGNC Symbol;Acc:HGNC:9122]	Yes
PNN	H_E2F_Targets	MSigDB Hallmarks	Liberzon et al. 2015	10.1016/j.cels.2015.12.004	200	pinin, desmosome associated protein [Source:HGNC Symbol;Acc:HGNC:9162]	Yes
POLA2	H_E2F_Targets	MSigDB Hallmarks	Liberzon et al. 2015	10.1016/j.cels.2015.12.004	200	DNA polymerase alpha 2, accessory subunit [Source:HGNC Symbol;Acc:HGNC:30073]	Yes
POLD1	H_E2F_Targets	MSigDB Hallmarks	Liberzon et al. 2015	10.1016/j.cels.2015.12.004	200	DNA polymerase delta 1, catalytic subunit [Source:HGNC Symbol;Acc:HGNC:9175]	Yes
POLD2	H_E2F_Targets	MSigDB Hallmarks	Liberzon et al. 2015	10.1016/j.cels.2015.12.004	200	DNA polymerase delta 2, accessory subunit [Source:HGNC Symbol;Acc:HGNC:9176]	Yes
POLD3	H_E2F_Targets	MSigDB Hallmarks	Liberzon et al. 2015	10.1016/j.cels.2015.12.004	200	DNA polymerase delta 3, accessory subunit [Source:HGNC Symbol;Acc:HGNC:20932]	Yes
POLE	H_E2F_Targets	MSigDB Hallmarks	Liberzon et al. 2015	10.1016/j.cels.2015.12.004	200	DNA polymerase epsilon, catalytic subunit [Source:HGNC Symbol;Acc:HGNC:9177]	Yes
POLE4	H_E2F_Targets	MSigDB Hallmarks	Liberzon et al. 2015	10.1016/j.cels.2015.12.004	200	DNA polymerase epsilon 4, accessory subunit [Source:HGNC Symbol;Acc:HGNC:18755]	Yes
POP7	H_E2F_Targets	MSigDB Hallmarks	Liberzon et al. 2015	10.1016/j.cels.2015.12.004	200	POP7 homolog, ribonuclease P/MRP subunit [Source:HGNC Symbol;Acc:HGNC:19949]	Yes
PPM1D	H_E2F_Targets	MSigDB Hallmarks	Liberzon et al. 2015	10.1016/j.cels.2015.12.004	200	protein phosphatase, Mg2+/Mn2+ dependent 1D [Source:HGNC Symbol;Acc:HGNC:9277]	Yes
PPP1R8	H_E2F_Targets	MSigDB Hallmarks	Liberzon et al. 2015	10.1016/j.cels.2015.12.004	200	protein phosphatase 1 regulatory subunit 8 [Source:HGNC Symbol;Acc:HGNC:9296]	Yes
PRDX4	H_E2F_Targets	MSigDB Hallmarks	Liberzon et al. 2015	10.1016/j.cels.2015.12.004	200	peroxiredoxin 4 [Source:HGNC Symbol;Acc:HGNC:17169]	Yes
PRIM2	H_E2F_Targets	MSigDB Hallmarks	Liberzon et al. 2015	10.1016/j.cels.2015.12.004	200	DNA primase subunit 2 [Source:HGNC Symbol;Acc:HGNC:9370]	Yes
PRKDC	H_E2F_Targets	MSigDB Hallmarks	Liberzon et al. 2015	10.1016/j.cels.2015.12.004	200	protein kinase, DNA-activated, catalytic subunit [Source:HGNC Symbol;Acc:HGNC:9413]	Yes
PRPS1	H_E2F_Targets	MSigDB Hallmarks	Liberzon et al. 2015	10.1016/j.cels.2015.12.004	200	phosphoribosyl pyrophosphate synthetase 1 [Source:HGNC Symbol;Acc:HGNC:9462]	Yes
PSIP1	H_E2F_Targets	MSigDB Hallmarks	Liberzon et al. 2015	10.1016/j.cels.2015.12.004	200	PC4 and SFRS1 interacting protein 1 [Source:HGNC Symbol;Acc:HGNC:9527]	Yes
PSMC3IP	H_E2F_Targets	MSigDB Hallmarks	Liberzon et al. 2015	10.1016/j.cels.2015.12.004	200	PSMC3 interacting protein [Source:HGNC Symbol;Acc:HGNC:17928]	Yes
PTTG1	H_E2F_Targets	MSigDB Hallmarks	Liberzon et al. 2015	10.1016/j.cels.2015.12.004	200	PTTG1 regulator of sister chromatid separation, securin [Source:HGNC Symbol;Acc:HGNC:9690]	Yes
RACGAP1	H_E2F_Targets	MSigDB Hallmarks	Liberzon et al. 2015	10.1016/j.cels.2015.12.004	200	Rac GTPase activating protein 1 [Source:HGNC Symbol;Acc:HGNC:9804]	Yes
RAD1	H_E2F_Targets	MSigDB Hallmarks	Liberzon et al. 2015	10.1016/j.cels.2015.12.004	200	RAD1 checkpoint DNA exonuclease [Source:HGNC Symbol;Acc:HGNC:9806]	Yes
RAD21	H_E2F_Targets	MSigDB Hallmarks	Liberzon et al. 2015	10.1016/j.cels.2015.12.004	200	RAD21 cohesin complex component [Source:HGNC Symbol;Acc:HGNC:9811]	Yes
RAD50	H_E2F_Targets	MSigDB Hallmarks	Liberzon et al. 2015	10.1016/j.cels.2015.12.004	200	RAD50 double strand break repair protein [Source:HGNC Symbol;Acc:HGNC:9816]	Yes
RAD51AP1	H_E2F_Targets	MSigDB Hallmarks	Liberzon et al. 2015	10.1016/j.cels.2015.12.004	200	RAD51 associated protein 1 [Source:HGNC Symbol;Acc:HGNC:16956]	Yes
RAD51C	H_E2F_Targets	MSigDB Hallmarks	Liberzon et al. 2015	10.1016/j.cels.2015.12.004	200	RAD51 paralog C [Source:HGNC Symbol;Acc:HGNC:9820]	Yes
RAN	H_E2F_Targets	MSigDB Hallmarks	Liberzon et al. 2015	10.1016/j.cels.2015.12.004	200	RAN, member RAS oncogene family [Source:HGNC Symbol;Acc:HGNC:9846]	Yes
RANBP1	H_E2F_Targets	MSigDB Hallmarks	Liberzon et al. 2015	10.1016/j.cels.2015.12.004	200	RAN binding protein 1 [Source:HGNC Symbol;Acc:HGNC:9847]	Yes
RBBP7	H_E2F_Targets	MSigDB Hallmarks	Liberzon et al. 2015	10.1016/j.cels.2015.12.004	200	RB binding protein 7, chromatin remodeling factor [Source:HGNC Symbol;Acc:HGNC:9890]	Yes
RFC1	H_E2F_Targets	MSigDB Hallmarks	Liberzon et al. 2015	10.1016/j.cels.2015.12.004	200	replication factor C subunit 1 [Source:HGNC Symbol;Acc:HGNC:9969]	Yes
RFC2	H_E2F_Targets	MSigDB Hallmarks	Liberzon et al. 2015	10.1016/j.cels.2015.12.004	200	replication factor C subunit 2 [Source:HGNC Symbol;Acc:HGNC:9970]	Yes
RFC3	H_E2F_Targets	MSigDB Hallmarks	Liberzon et al. 2015	10.1016/j.cels.2015.12.004	200	replication factor C subunit 3 [Source:HGNC Symbol;Acc:HGNC:9971]	Yes
RNASEH2A	H_E2F_Targets	MSigDB Hallmarks	Liberzon et al. 2015	10.1016/j.cels.2015.12.004	200	ribonuclease H2 subunit A [Source:HGNC Symbol;Acc:HGNC:18518]	Yes
RPA1	H_E2F_Targets	MSigDB Hallmarks	Liberzon et al. 2015	10.1016/j.cels.2015.12.004	200	replication protein A1 [Source:HGNC Symbol;Acc:HGNC:10289]	Yes
RPA2	H_E2F_Targets	MSigDB Hallmarks	Liberzon et al. 2015	10.1016/j.cels.2015.12.004	200	replication protein A2 [Source:HGNC Symbol;Acc:HGNC:10290]	Yes
RPA3	H_E2F_Targets	MSigDB Hallmarks	Liberzon et al. 2015	10.1016/j.cels.2015.12.004	200	replication protein A3 [Source:HGNC Symbol;Acc:HGNC:10291]	Yes
RRM2	H_E2F_Targets	MSigDB Hallmarks	Liberzon et al. 2015	10.1016/j.cels.2015.12.004	200	ribonucleotide reductase regulatory subunit M2 [Source:HGNC Symbol;Acc:HGNC:10452]	Yes
SHMT1	H_E2F_Targets	MSigDB Hallmarks	Liberzon et al. 2015	10.1016/j.cels.2015.12.004	200	serine hydroxymethyltransferase 1 [Source:HGNC Symbol;Acc:HGNC:10850]	Yes
SLBP	H_E2F_Targets	MSigDB Hallmarks	Liberzon et al. 2015	10.1016/j.cels.2015.12.004	200	stem-loop binding protein [Source:HGNC Symbol;Acc:HGNC:10904]	Yes
SMC1A	H_E2F_Targets	MSigDB Hallmarks	Liberzon et al. 2015	10.1016/j.cels.2015.12.004	200	structural maintenance of chromosomes 1A [Source:HGNC Symbol;Acc:HGNC:11111]	Yes
SMC3	H_E2F_Targets	MSigDB Hallmarks	Liberzon et al. 2015	10.1016/j.cels.2015.12.004	200	structural maintenance of chromosomes 3 [Source:HGNC Symbol;Acc:HGNC:2468]	Yes
SMC4	H_E2F_Targets	MSigDB Hallmarks	Liberzon et al. 2015	10.1016/j.cels.2015.12.004	200	structural maintenance of chromosomes 4 [Source:HGNC Symbol;Acc:HGNC:14013]	Yes
SMC6	H_E2F_Targets	MSigDB Hallmarks	Liberzon et al. 2015	10.1016/j.cels.2015.12.004	200	structural maintenance of chromosomes 6 [Source:HGNC Symbol;Acc:HGNC:20466]	Yes
SNRPB	H_E2F_Targets	MSigDB Hallmarks	Liberzon et al. 2015	10.1016/j.cels.2015.12.004	200	small nuclear ribonucleoprotein polypeptides B and B1 [Source:HGNC Symbol;Acc:HGNC:11153]	Yes
SPAG5	H_E2F_Targets	MSigDB Hallmarks	Liberzon et al. 2015	10.1016/j.cels.2015.12.004	200	sperm associated antigen 5 [Source:HGNC Symbol;Acc:HGNC:13452]	Yes
SPC24	H_E2F_Targets	MSigDB Hallmarks	Liberzon et al. 2015	10.1016/j.cels.2015.12.004	200	SPC24 component of NDC80 kinetochore complex [Source:HGNC Symbol;Acc:HGNC:26913]	Yes
SPC25	H_E2F_Targets	MSigDB Hallmarks	Liberzon et al. 2015	10.1016/j.cels.2015.12.004	200	SPC25 component of NDC80 kinetochore complex [Source:HGNC Symbol;Acc:HGNC:24031]	Yes
SRSF1	H_E2F_Targets	MSigDB Hallmarks	Liberzon et al. 2015	10.1016/j.cels.2015.12.004	200	serine and arginine rich splicing factor 1 [Source:HGNC Symbol;Acc:HGNC:10780]	Yes
SRSF2	H_E2F_Targets	MSigDB Hallmarks	Liberzon et al. 2015	10.1016/j.cels.2015.12.004	200	serine and arginine rich splicing factor 2 [Source:HGNC Symbol;Acc:HGNC:10783]	Yes
SSRP1	H_E2F_Targets	MSigDB Hallmarks	Liberzon et al. 2015	10.1016/j.cels.2015.12.004	200	structure specific recognition protein 1 [Source:HGNC Symbol;Acc:HGNC:11327]	Yes
STAG1	H_E2F_Targets	MSigDB Hallmarks	Liberzon et al. 2015	10.1016/j.cels.2015.12.004	200	stromal antigen 1 [Source:HGNC Symbol;Acc:HGNC:11354]	Yes
STMN1	H_E2F_Targets	MSigDB Hallmarks	Liberzon et al. 2015	10.1016/j.cels.2015.12.004	200	stathmin 1 [Source:HGNC Symbol;Acc:HGNC:6510]	Yes
SUV39H1	H_E2F_Targets	MSigDB Hallmarks	Liberzon et al. 2015	10.1016/j.cels.2015.12.004	200	SUV39H1 histone lysine methyltransferase [Source:HGNC Symbol;Acc:HGNC:11479]	Yes
SYNCRIP	H_E2F_Targets	MSigDB Hallmarks	Liberzon et al. 2015	10.1016/j.cels.2015.12.004	200	synaptotagmin binding cytoplasmic RNA interacting protein [Source:HGNC Symbol;Acc:HGNC:16918]	Yes
TACC3	H_E2F_Targets	MSigDB Hallmarks	Liberzon et al. 2015	10.1016/j.cels.2015.12.004	200	transforming acidic coiled-coil containing protein 3 [Source:HGNC Symbol;Acc:HGNC:11524]	Yes
TBRG4	H_E2F_Targets	MSigDB Hallmarks	Liberzon et al. 2015	10.1016/j.cels.2015.12.004	200	transforming growth factor beta regulator 4 [Source:HGNC Symbol;Acc:HGNC:17443]	Yes
TCF19	H_E2F_Targets	MSigDB Hallmarks	Liberzon et al. 2015	10.1016/j.cels.2015.12.004	200	transcription factor 19 [Source:HGNC Symbol;Acc:HGNC:11629]	Yes
TFRC	H_E2F_Targets	MSigDB Hallmarks	Liberzon et al. 2015	10.1016/j.cels.2015.12.004	200	transferrin receptor [Source:HGNC Symbol;Acc:HGNC:11763]	Yes
TIMELESS	H_E2F_Targets	MSigDB Hallmarks	Liberzon et al. 2015	10.1016/j.cels.2015.12.004	200	timeless circadian regulator [Source:HGNC Symbol;Acc:HGNC:11813]	Yes
TIPIN	H_E2F_Targets	MSigDB Hallmarks	Liberzon et al. 2015	10.1016/j.cels.2015.12.004	200	TIMELESS interacting protein [Source:HGNC Symbol;Acc:HGNC:30750]	Yes
TK1	H_E2F_Targets	MSigDB Hallmarks	Liberzon et al. 2015	10.1016/j.cels.2015.12.004	200	thymidine kinase 1 [Source:HGNC Symbol;Acc:HGNC:11830]	Yes
TMPO	H_E2F_Targets	MSigDB Hallmarks	Liberzon et al. 2015	10.1016/j.cels.2015.12.004	200	thymopoietin [Source:HGNC Symbol;Acc:HGNC:11875]	Yes
TOP2A	H_E2F_Targets	MSigDB Hallmarks	Liberzon et al. 2015	10.1016/j.cels.2015.12.004	200	DNA topoisomerase II alpha [Source:HGNC Symbol;Acc:HGNC:11989]	Yes
TP53	H_E2F_Targets	MSigDB Hallmarks	Liberzon et al. 2015	10.1016/j.cels.2015.12.004	200	tumor protein p53 [Source:HGNC Symbol;Acc:HGNC:11998]	Yes
TRA2B	H_E2F_Targets	MSigDB Hallmarks	Liberzon et al. 2015	10.1016/j.cels.2015.12.004	200	transformer 2 beta homolog [Source:HGNC Symbol;Acc:HGNC:10781]	Yes
TRIP13	H_E2F_Targets	MSigDB Hallmarks	Liberzon et al. 2015	10.1016/j.cels.2015.12.004	200	thyroid hormone receptor interactor 13 [Source:HGNC Symbol;Acc:HGNC:12307]	Yes
TUBB	H_E2F_Targets	MSigDB Hallmarks	Liberzon et al. 2015	10.1016/j.cels.2015.12.004	200	tubulin beta class I [Source:HGNC Symbol;Acc:HGNC:20778]	Yes
TUBG1	H_E2F_Targets	MSigDB Hallmarks	Liberzon et al. 2015	10.1016/j.cels.2015.12.004	200	tubulin gamma 1 [Source:HGNC Symbol;Acc:HGNC:12417]	Yes
UBE2S	H_E2F_Targets	MSigDB Hallmarks	Liberzon et al. 2015	10.1016/j.cels.2015.12.004	200	ubiquitin conjugating enzyme E2 S [Source:HGNC Symbol;Acc:HGNC:17895]	Yes
UBE2T	H_E2F_Targets	MSigDB Hallmarks	Liberzon et al. 2015	10.1016/j.cels.2015.12.004	200	ubiquitin conjugating enzyme E2 T [Source:HGNC Symbol;Acc:HGNC:25009]	Yes
UBR7	H_E2F_Targets	MSigDB Hallmarks	Liberzon et al. 2015	10.1016/j.cels.2015.12.004	200	ubiquitin protein ligase E3 component n-recognin 7 [Source:HGNC Symbol;Acc:HGNC:20344]	Yes
UNG	H_E2F_Targets	MSigDB Hallmarks	Liberzon et al. 2015	10.1016/j.cels.2015.12.004	200	uracil DNA glycosylase [Source:HGNC Symbol;Acc:HGNC:12572]	Yes
USP1	H_E2F_Targets	MSigDB Hallmarks	Liberzon et al. 2015	10.1016/j.cels.2015.12.004	200	ubiquitin specific peptidase 1 [Source:HGNC Symbol;Acc:HGNC:12607]	Yes
WDR90	H_E2F_Targets	MSigDB Hallmarks	Liberzon et al. 2015	10.1016/j.cels.2015.12.004	200	WD repeat domain 90 [Source:HGNC Symbol;Acc:HGNC:26960]	Yes
WEE1	H_E2F_Targets	MSigDB Hallmarks	Liberzon et al. 2015	10.1016/j.cels.2015.12.004	200	WEE1 G2 checkpoint kinase [Source:HGNC Symbol;Acc:HGNC:12761]	Yes
XPO1	H_E2F_Targets	MSigDB Hallmarks	Liberzon et al. 2015	10.1016/j.cels.2015.12.004	200	exportin 1 [Source:HGNC Symbol;Acc:HGNC:12825]	Yes
XRCC6	H_E2F_Targets	MSigDB Hallmarks	Liberzon et al. 2015	10.1016/j.cels.2015.12.004	200	X-ray repair cross complementing 6 [Source:HGNC Symbol;Acc:HGNC:4055]	Yes
ZW10	H_E2F_Targets	MSigDB Hallmarks	Liberzon et al. 2015	10.1016/j.cels.2015.12.004	200	zw10 kinetochore protein [Source:HGNC Symbol;Acc:HGNC:13194]	Yes
ABI3BP	H_EMT	MSigDB Hallmarks	Liberzon et al. 2015	10.1016/j.cels.2015.12.004	200	ABI family member 3 binding protein [Source:HGNC Symbol;Acc:HGNC:17265]	Yes
ACTA2	H_EMT	MSigDB Hallmarks	Liberzon et al. 2015	10.1016/j.cels.2015.12.004	200	actin alpha 2, smooth muscle [Source:HGNC Symbol;Acc:HGNC:130]	Yes
ADAM12	H_EMT	MSigDB Hallmarks	Liberzon et al. 2015	10.1016/j.cels.2015.12.004	200	ADAM metallopeptidase domain 12 [Source:HGNC Symbol;Acc:HGNC:190]	Yes
ANPEP	H_EMT	MSigDB Hallmarks	Liberzon et al. 2015	10.1016/j.cels.2015.12.004	200	alanyl aminopeptidase, membrane [Source:HGNC Symbol;Acc:HGNC:500]	Yes
APLP1	H_EMT	MSigDB Hallmarks	Liberzon et al. 2015	10.1016/j.cels.2015.12.004	200	amyloid beta precursor like protein 1 [Source:HGNC Symbol;Acc:HGNC:597]	Yes
AREG	H_EMT	MSigDB Hallmarks	Liberzon et al. 2015	10.1016/j.cels.2015.12.004	200	amphiregulin [Source:HGNC Symbol;Acc:HGNC:651]	Yes
BASP1	H_EMT	MSigDB Hallmarks	Liberzon et al. 2015	10.1016/j.cels.2015.12.004	200	brain abundant membrane attached signal protein 1 [Source:HGNC Symbol;Acc:HGNC:957]	Yes
BDNF	H_EMT	MSigDB Hallmarks	Liberzon et al. 2015	10.1016/j.cels.2015.12.004	200	brain derived neurotrophic factor [Source:HGNC Symbol;Acc:HGNC:1033]	Yes
BGN	H_EMT	MSigDB Hallmarks	Liberzon et al. 2015	10.1016/j.cels.2015.12.004	200	biglycan [Source:HGNC Symbol;Acc:HGNC:1044]	Yes
BMP1	H_EMT	MSigDB Hallmarks	Liberzon et al. 2015	10.1016/j.cels.2015.12.004	200	bone morphogenetic protein 1 [Source:HGNC Symbol;Acc:HGNC:1067]	Yes
CADM1	H_EMT	MSigDB Hallmarks	Liberzon et al. 2015	10.1016/j.cels.2015.12.004	200	cell adhesion molecule 1 [Source:HGNC Symbol;Acc:HGNC:5951]	Yes
CALD1	H_EMT	MSigDB Hallmarks	Liberzon et al. 2015	10.1016/j.cels.2015.12.004	200	caldesmon 1 [Source:HGNC Symbol;Acc:HGNC:1441]	Yes
CALU	H_EMT	MSigDB Hallmarks	Liberzon et al. 2015	10.1016/j.cels.2015.12.004	200	calumenin [Source:HGNC Symbol;Acc:HGNC:1458]	Yes
CAP2	H_EMT	MSigDB Hallmarks	Liberzon et al. 2015	10.1016/j.cels.2015.12.004	200	cyclase associated actin cytoskeleton regulatory protein 2 [Source:HGNC Symbol;Acc:HGNC:20039]	Yes
CAPG	H_EMT	MSigDB Hallmarks	Liberzon et al. 2015	10.1016/j.cels.2015.12.004	200	capping actin protein, gelsolin like [Source:HGNC Symbol;Acc:HGNC:1474]	Yes
CCN1	H_EMT	MSigDB Hallmarks	Liberzon et al. 2015	10.1016/j.cels.2015.12.004	200	cellular communication network factor 1 [Source:HGNC Symbol;Acc:HGNC:2654]	Yes
CCN2	H_EMT	MSigDB Hallmarks	Liberzon et al. 2015	10.1016/j.cels.2015.12.004	200	cellular communication network factor 2 [Source:HGNC Symbol;Acc:HGNC:2500]	Yes
CD44	H_EMT	MSigDB Hallmarks	Liberzon et al. 2015	10.1016/j.cels.2015.12.004	200	CD44 molecule (Indian blood group) [Source:HGNC Symbol;Acc:HGNC:1681]	Yes
CD59	H_EMT	MSigDB Hallmarks	Liberzon et al. 2015	10.1016/j.cels.2015.12.004	200	CD59 molecule (CD59 blood group) [Source:HGNC Symbol;Acc:HGNC:1689]	Yes
CDH11	H_EMT	MSigDB Hallmarks	Liberzon et al. 2015	10.1016/j.cels.2015.12.004	200	cadherin 11 [Source:HGNC Symbol;Acc:HGNC:1750]	Yes
CDH2	H_EMT	MSigDB Hallmarks	Liberzon et al. 2015	10.1016/j.cels.2015.12.004	200	cadherin 2 [Source:HGNC Symbol;Acc:HGNC:1759]	Yes
CDH6	H_EMT	MSigDB Hallmarks	Liberzon et al. 2015	10.1016/j.cels.2015.12.004	200	cadherin 6 [Source:HGNC Symbol;Acc:HGNC:1765]	Yes
COL11A1	H_EMT	MSigDB Hallmarks	Liberzon et al. 2015	10.1016/j.cels.2015.12.004	200	collagen type XI alpha 1 chain [Source:HGNC Symbol;Acc:HGNC:2186]	Yes
COL12A1	H_EMT	MSigDB Hallmarks	Liberzon et al. 2015	10.1016/j.cels.2015.12.004	200	collagen type XII alpha 1 chain [Source:HGNC Symbol;Acc:HGNC:2188]	Yes
COL16A1	H_EMT	MSigDB Hallmarks	Liberzon et al. 2015	10.1016/j.cels.2015.12.004	200	collagen type XVI alpha 1 chain [Source:HGNC Symbol;Acc:HGNC:2193]	Yes
COL1A1	H_EMT	MSigDB Hallmarks	Liberzon et al. 2015	10.1016/j.cels.2015.12.004	200	collagen type I alpha 1 chain [Source:HGNC Symbol;Acc:HGNC:2197]	Yes
COL1A2	H_EMT	MSigDB Hallmarks	Liberzon et al. 2015	10.1016/j.cels.2015.12.004	200	collagen type I alpha 2 chain [Source:HGNC Symbol;Acc:HGNC:2198]	Yes
COL3A1	H_EMT	MSigDB Hallmarks	Liberzon et al. 2015	10.1016/j.cels.2015.12.004	200	collagen type III alpha 1 chain [Source:HGNC Symbol;Acc:HGNC:2201]	Yes
COL4A1	H_EMT	MSigDB Hallmarks	Liberzon et al. 2015	10.1016/j.cels.2015.12.004	200	collagen type IV alpha 1 chain [Source:HGNC Symbol;Acc:HGNC:2202]	Yes
COL4A2	H_EMT	MSigDB Hallmarks	Liberzon et al. 2015	10.1016/j.cels.2015.12.004	200	collagen type IV alpha 2 chain [Source:HGNC Symbol;Acc:HGNC:2203]	Yes
COL5A1	H_EMT	MSigDB Hallmarks	Liberzon et al. 2015	10.1016/j.cels.2015.12.004	200	collagen type V alpha 1 chain [Source:HGNC Symbol;Acc:HGNC:2209]	Yes
COL5A2	H_EMT	MSigDB Hallmarks	Liberzon et al. 2015	10.1016/j.cels.2015.12.004	200	collagen type V alpha 2 chain [Source:HGNC Symbol;Acc:HGNC:2210]	Yes
COL5A3	H_EMT	MSigDB Hallmarks	Liberzon et al. 2015	10.1016/j.cels.2015.12.004	200	collagen type V alpha 3 chain [Source:HGNC Symbol;Acc:HGNC:14864]	Yes
COL6A2	H_EMT	MSigDB Hallmarks	Liberzon et al. 2015	10.1016/j.cels.2015.12.004	200	collagen type VI alpha 2 chain [Source:HGNC Symbol;Acc:HGNC:2212]	Yes
COL6A3	H_EMT	MSigDB Hallmarks	Liberzon et al. 2015	10.1016/j.cels.2015.12.004	200	collagen type VI alpha 3 chain [Source:HGNC Symbol;Acc:HGNC:2213]	Yes
COL7A1	H_EMT	MSigDB Hallmarks	Liberzon et al. 2015	10.1016/j.cels.2015.12.004	200	collagen type VII alpha 1 chain [Source:HGNC Symbol;Acc:HGNC:2214]	Yes
COL8A2	H_EMT	MSigDB Hallmarks	Liberzon et al. 2015	10.1016/j.cels.2015.12.004	200	collagen type VIII alpha 2 chain [Source:HGNC Symbol;Acc:HGNC:2216]	Yes
COLGALT1	H_EMT	MSigDB Hallmarks	Liberzon et al. 2015	10.1016/j.cels.2015.12.004	200	collagen beta(1-O)galactosyltransferase 1 [Source:HGNC Symbol;Acc:HGNC:26182]	Yes
COMP	H_EMT	MSigDB Hallmarks	Liberzon et al. 2015	10.1016/j.cels.2015.12.004	200	cartilage oligomeric matrix protein [Source:HGNC Symbol;Acc:HGNC:2227]	Yes
COPA	H_EMT	MSigDB Hallmarks	Liberzon et al. 2015	10.1016/j.cels.2015.12.004	200	COPI coat complex subunit alpha [Source:HGNC Symbol;Acc:HGNC:2230]	Yes
CRLF1	H_EMT	MSigDB Hallmarks	Liberzon et al. 2015	10.1016/j.cels.2015.12.004	200	cytokine receptor like factor 1 [Source:HGNC Symbol;Acc:HGNC:2364]	Yes
CTHRC1	H_EMT	MSigDB Hallmarks	Liberzon et al. 2015	10.1016/j.cels.2015.12.004	200	collagen triple helix repeat containing 1 [Source:HGNC Symbol;Acc:HGNC:18831]	Yes
CXCL1	H_EMT	MSigDB Hallmarks	Liberzon et al. 2015	10.1016/j.cels.2015.12.004	200	C-X-C motif chemokine ligand 1 [Source:HGNC Symbol;Acc:HGNC:4602]	Yes
CXCL12	H_EMT	MSigDB Hallmarks	Liberzon et al. 2015	10.1016/j.cels.2015.12.004	200	C-X-C motif chemokine ligand 12 [Source:HGNC Symbol;Acc:HGNC:10672]	Yes
CXCL6	H_EMT	MSigDB Hallmarks	Liberzon et al. 2015	10.1016/j.cels.2015.12.004	200	C-X-C motif chemokine ligand 6 [Source:HGNC Symbol;Acc:HGNC:10643]	Yes
CXCL8	H_EMT	MSigDB Hallmarks	Liberzon et al. 2015	10.1016/j.cels.2015.12.004	200	C-X-C motif chemokine ligand 8 [Source:HGNC Symbol;Acc:HGNC:6025]	Yes
DAB2	H_EMT	MSigDB Hallmarks	Liberzon et al. 2015	10.1016/j.cels.2015.12.004	200	DAB adaptor protein 2 [Source:HGNC Symbol;Acc:HGNC:2662]	Yes
DCN	H_EMT	MSigDB Hallmarks	Liberzon et al. 2015	10.1016/j.cels.2015.12.004	200	decorin [Source:HGNC Symbol;Acc:HGNC:2705]	Yes
DKK1	H_EMT	MSigDB Hallmarks	Liberzon et al. 2015	10.1016/j.cels.2015.12.004	200	dickkopf WNT signaling pathway inhibitor 1 [Source:HGNC Symbol;Acc:HGNC:2891]	Yes
DPYSL3	H_EMT	MSigDB Hallmarks	Liberzon et al. 2015	10.1016/j.cels.2015.12.004	200	dihydropyrimidinase like 3 [Source:HGNC Symbol;Acc:HGNC:3015]	Yes
DST	H_EMT	MSigDB Hallmarks	Liberzon et al. 2015	10.1016/j.cels.2015.12.004	200	dystonin [Source:HGNC Symbol;Acc:HGNC:1090]	Yes
ECM1	H_EMT	MSigDB Hallmarks	Liberzon et al. 2015	10.1016/j.cels.2015.12.004	200	extracellular matrix protein 1 [Source:HGNC Symbol;Acc:HGNC:3153]	Yes
ECM2	H_EMT	MSigDB Hallmarks	Liberzon et al. 2015	10.1016/j.cels.2015.12.004	200	extracellular matrix protein 2 [Source:HGNC Symbol;Acc:HGNC:3154]	Yes
EDIL3	H_EMT	MSigDB Hallmarks	Liberzon et al. 2015	10.1016/j.cels.2015.12.004	200	EGF like repeats and discoidin domains 3 [Source:HGNC Symbol;Acc:HGNC:3173]	Yes
EFEMP2	H_EMT	MSigDB Hallmarks	Liberzon et al. 2015	10.1016/j.cels.2015.12.004	200	EGF containing fibulin extracellular matrix protein 2 [Source:HGNC Symbol;Acc:HGNC:3219]	Yes
ELN	H_EMT	MSigDB Hallmarks	Liberzon et al. 2015	10.1016/j.cels.2015.12.004	200	elastin [Source:HGNC Symbol;Acc:HGNC:3327]	Yes
EMP3	H_EMT	MSigDB Hallmarks	Liberzon et al. 2015	10.1016/j.cels.2015.12.004	200	epithelial membrane protein 3 [Source:HGNC Symbol;Acc:HGNC:3335]	Yes
ENO2	H_EMT	MSigDB Hallmarks	Liberzon et al. 2015	10.1016/j.cels.2015.12.004	200	enolase 2 [Source:HGNC Symbol;Acc:HGNC:3353]	Yes
FAP	H_EMT	MSigDB Hallmarks	Liberzon et al. 2015	10.1016/j.cels.2015.12.004	200	fibroblast activation protein alpha [Source:HGNC Symbol;Acc:HGNC:3590]	Yes
FAS	H_EMT	MSigDB Hallmarks	Liberzon et al. 2015	10.1016/j.cels.2015.12.004	200	Fas cell surface death receptor [Source:HGNC Symbol;Acc:HGNC:11920]	Yes
FBLN1	H_EMT	MSigDB Hallmarks	Liberzon et al. 2015	10.1016/j.cels.2015.12.004	200	fibulin 1 [Source:HGNC Symbol;Acc:HGNC:3600]	Yes
FBLN2	H_EMT	MSigDB Hallmarks	Liberzon et al. 2015	10.1016/j.cels.2015.12.004	200	fibulin 2 [Source:HGNC Symbol;Acc:HGNC:3601]	Yes
FBLN5	H_EMT	MSigDB Hallmarks	Liberzon et al. 2015	10.1016/j.cels.2015.12.004	200	fibulin 5 [Source:HGNC Symbol;Acc:HGNC:3602]	Yes
FBN1	H_EMT	MSigDB Hallmarks	Liberzon et al. 2015	10.1016/j.cels.2015.12.004	200	fibrillin 1 [Source:HGNC Symbol;Acc:HGNC:3603]	Yes
FBN2	H_EMT	MSigDB Hallmarks	Liberzon et al. 2015	10.1016/j.cels.2015.12.004	200	fibrillin 2 [Source:HGNC Symbol;Acc:HGNC:3604]	Yes
FERMT2	H_EMT	MSigDB Hallmarks	Liberzon et al. 2015	10.1016/j.cels.2015.12.004	200	FERM domain containing kindlin 2 [Source:HGNC Symbol;Acc:HGNC:15767]	Yes
FGF2	H_EMT	MSigDB Hallmarks	Liberzon et al. 2015	10.1016/j.cels.2015.12.004	200	fibroblast growth factor 2 [Source:HGNC Symbol;Acc:HGNC:3676]	Yes
FLNA	H_EMT	MSigDB Hallmarks	Liberzon et al. 2015	10.1016/j.cels.2015.12.004	200	filamin A [Source:HGNC Symbol;Acc:HGNC:3754]	Yes
FMOD	H_EMT	MSigDB Hallmarks	Liberzon et al. 2015	10.1016/j.cels.2015.12.004	200	fibromodulin [Source:HGNC Symbol;Acc:HGNC:3774]	Yes
FN1	H_EMT	MSigDB Hallmarks	Liberzon et al. 2015	10.1016/j.cels.2015.12.004	200	fibronectin 1 [Source:HGNC Symbol;Acc:HGNC:3778]	Yes
FOXC2	H_EMT	MSigDB Hallmarks	Liberzon et al. 2015	10.1016/j.cels.2015.12.004	200	forkhead box C2 [Source:HGNC Symbol;Acc:HGNC:3801]	Yes
FSTL1	H_EMT	MSigDB Hallmarks	Liberzon et al. 2015	10.1016/j.cels.2015.12.004	200	follistatin like 1 [Source:HGNC Symbol;Acc:HGNC:3972]	Yes
FSTL3	H_EMT	MSigDB Hallmarks	Liberzon et al. 2015	10.1016/j.cels.2015.12.004	200	follistatin like 3 [Source:HGNC Symbol;Acc:HGNC:3973]	Yes
FUCA1	H_EMT	MSigDB Hallmarks	Liberzon et al. 2015	10.1016/j.cels.2015.12.004	200	alpha-L-fucosidase 1 [Source:HGNC Symbol;Acc:HGNC:4006]	Yes
FZD8	H_EMT	MSigDB Hallmarks	Liberzon et al. 2015	10.1016/j.cels.2015.12.004	200	frizzled class receptor 8 [Source:HGNC Symbol;Acc:HGNC:4046]	Yes
GADD45A	H_EMT	MSigDB Hallmarks	Liberzon et al. 2015	10.1016/j.cels.2015.12.004	200	growth arrest and DNA damage inducible alpha [Source:HGNC Symbol;Acc:HGNC:4095]	Yes
GADD45B	H_EMT	MSigDB Hallmarks	Liberzon et al. 2015	10.1016/j.cels.2015.12.004	200	growth arrest and DNA damage inducible beta [Source:HGNC Symbol;Acc:HGNC:4096]	Yes
GAS1	H_EMT	MSigDB Hallmarks	Liberzon et al. 2015	10.1016/j.cels.2015.12.004	200	growth arrest specific 1 [Source:HGNC Symbol;Acc:HGNC:4165]	Yes
GEM	H_EMT	MSigDB Hallmarks	Liberzon et al. 2015	10.1016/j.cels.2015.12.004	200	GTP binding protein overexpressed in skeletal muscle [Source:HGNC Symbol;Acc:HGNC:4234]	Yes
GJA1	H_EMT	MSigDB Hallmarks	Liberzon et al. 2015	10.1016/j.cels.2015.12.004	200	gap junction protein alpha 1 [Source:HGNC Symbol;Acc:HGNC:4274]	Yes
GLIPR1	H_EMT	MSigDB Hallmarks	Liberzon et al. 2015	10.1016/j.cels.2015.12.004	200	GLI pathogenesis related 1 [Source:HGNC Symbol;Acc:HGNC:17001]	Yes
GPC1	H_EMT	MSigDB Hallmarks	Liberzon et al. 2015	10.1016/j.cels.2015.12.004	200	glypican 1 [Source:HGNC Symbol;Acc:HGNC:4449]	Yes
GPX7	H_EMT	MSigDB Hallmarks	Liberzon et al. 2015	10.1016/j.cels.2015.12.004	200	glutathione peroxidase 7 [Source:HGNC Symbol;Acc:HGNC:4559]	Yes
GREM1	H_EMT	MSigDB Hallmarks	Liberzon et al. 2015	10.1016/j.cels.2015.12.004	200	gremlin 1, DAN family BMP antagonist [Source:HGNC Symbol;Acc:HGNC:2001]	Yes
HTRA1	H_EMT	MSigDB Hallmarks	Liberzon et al. 2015	10.1016/j.cels.2015.12.004	200	HtrA serine peptidase 1 [Source:HGNC Symbol;Acc:HGNC:9476]	Yes
ID2	H_EMT	MSigDB Hallmarks	Liberzon et al. 2015	10.1016/j.cels.2015.12.004	200	inhibitor of DNA binding 2 [Source:HGNC Symbol;Acc:HGNC:5361]	Yes
IGFBP2	H_EMT	MSigDB Hallmarks	Liberzon et al. 2015	10.1016/j.cels.2015.12.004	200	insulin like growth factor binding protein 2 [Source:HGNC Symbol;Acc:HGNC:5471]	Yes
IGFBP3	H_EMT	MSigDB Hallmarks	Liberzon et al. 2015	10.1016/j.cels.2015.12.004	200	insulin like growth factor binding protein 3 [Source:HGNC Symbol;Acc:HGNC:5472]	Yes
IGFBP4	H_EMT	MSigDB Hallmarks	Liberzon et al. 2015	10.1016/j.cels.2015.12.004	200	insulin like growth factor binding protein 4 [Source:HGNC Symbol;Acc:HGNC:5473]	Yes
IL15	H_EMT	MSigDB Hallmarks	Liberzon et al. 2015	10.1016/j.cels.2015.12.004	200	interleukin 15 [Source:HGNC Symbol;Acc:HGNC:5977]	Yes
IL32	H_EMT	MSigDB Hallmarks	Liberzon et al. 2015	10.1016/j.cels.2015.12.004	200	interleukin 32 [Source:HGNC Symbol;Acc:HGNC:16830]	Yes
IL6	H_EMT	MSigDB Hallmarks	Liberzon et al. 2015	10.1016/j.cels.2015.12.004	200	interleukin 6 [Source:HGNC Symbol;Acc:HGNC:6018]	Yes
INHBA	H_EMT	MSigDB Hallmarks	Liberzon et al. 2015	10.1016/j.cels.2015.12.004	200	inhibin subunit beta A [Source:HGNC Symbol;Acc:HGNC:6066]	Yes
ITGA2	H_EMT	MSigDB Hallmarks	Liberzon et al. 2015	10.1016/j.cels.2015.12.004	200	integrin subunit alpha 2 [Source:HGNC Symbol;Acc:HGNC:6137]	Yes
ITGA5	H_EMT	MSigDB Hallmarks	Liberzon et al. 2015	10.1016/j.cels.2015.12.004	200	integrin subunit alpha 5 [Source:HGNC Symbol;Acc:HGNC:6141]	Yes
ITGAV	H_EMT	MSigDB Hallmarks	Liberzon et al. 2015	10.1016/j.cels.2015.12.004	200	integrin subunit alpha V [Source:HGNC Symbol;Acc:HGNC:6150]	Yes
ITGB1	H_EMT	MSigDB Hallmarks	Liberzon et al. 2015	10.1016/j.cels.2015.12.004	200	integrin subunit beta 1 [Source:HGNC Symbol;Acc:HGNC:6153]	Yes
ITGB3	H_EMT	MSigDB Hallmarks	Liberzon et al. 2015	10.1016/j.cels.2015.12.004	200	integrin subunit beta 3 [Source:HGNC Symbol;Acc:HGNC:6156]	Yes
ITGB5	H_EMT	MSigDB Hallmarks	Liberzon et al. 2015	10.1016/j.cels.2015.12.004	200	integrin subunit beta 5 [Source:HGNC Symbol;Acc:HGNC:6160]	Yes
JUN	H_EMT	MSigDB Hallmarks	Liberzon et al. 2015	10.1016/j.cels.2015.12.004	200	Jun proto-oncogene, AP-1 transcription factor subunit [Source:HGNC Symbol;Acc:HGNC:6204]	Yes
LAMA1	H_EMT	MSigDB Hallmarks	Liberzon et al. 2015	10.1016/j.cels.2015.12.004	200	laminin subunit alpha 1 [Source:HGNC Symbol;Acc:HGNC:6481]	Yes
LAMA2	H_EMT	MSigDB Hallmarks	Liberzon et al. 2015	10.1016/j.cels.2015.12.004	200	laminin subunit alpha 2 [Source:HGNC Symbol;Acc:HGNC:6482]	Yes
LAMA3	H_EMT	MSigDB Hallmarks	Liberzon et al. 2015	10.1016/j.cels.2015.12.004	200	laminin subunit alpha 3 [Source:HGNC Symbol;Acc:HGNC:6483]	Yes
LAMC1	H_EMT	MSigDB Hallmarks	Liberzon et al. 2015	10.1016/j.cels.2015.12.004	200	laminin subunit gamma 1 [Source:HGNC Symbol;Acc:HGNC:6492]	Yes
LAMC2	H_EMT	MSigDB Hallmarks	Liberzon et al. 2015	10.1016/j.cels.2015.12.004	200	laminin subunit gamma 2 [Source:HGNC Symbol;Acc:HGNC:6493]	Yes
LGALS1	H_EMT	MSigDB Hallmarks	Liberzon et al. 2015	10.1016/j.cels.2015.12.004	200	galectin 1 [Source:HGNC Symbol;Acc:HGNC:6561]	Yes
LOX	H_EMT	MSigDB Hallmarks	Liberzon et al. 2015	10.1016/j.cels.2015.12.004	200	lysyl oxidase [Source:HGNC Symbol;Acc:HGNC:6664]	Yes
LOXL1	H_EMT	MSigDB Hallmarks	Liberzon et al. 2015	10.1016/j.cels.2015.12.004	200	lysyl oxidase like 1 [Source:HGNC Symbol;Acc:HGNC:6665]	Yes
LOXL2	H_EMT	MSigDB Hallmarks	Liberzon et al. 2015	10.1016/j.cels.2015.12.004	200	lysyl oxidase like 2 [Source:HGNC Symbol;Acc:HGNC:6666]	Yes
LRP1	H_EMT	MSigDB Hallmarks	Liberzon et al. 2015	10.1016/j.cels.2015.12.004	200	LDL receptor related protein 1 [Source:HGNC Symbol;Acc:HGNC:6692]	Yes
LRRC15	H_EMT	MSigDB Hallmarks	Liberzon et al. 2015	10.1016/j.cels.2015.12.004	200	leucine rich repeat containing 15 [Source:HGNC Symbol;Acc:HGNC:20818]	Yes
LUM	H_EMT	MSigDB Hallmarks	Liberzon et al. 2015	10.1016/j.cels.2015.12.004	200	lumican [Source:HGNC Symbol;Acc:HGNC:6724]	Yes
MAGEE1	H_EMT	MSigDB Hallmarks	Liberzon et al. 2015	10.1016/j.cels.2015.12.004	200	MAGE family member E1 [Source:HGNC Symbol;Acc:HGNC:24934]	Yes
MATN2	H_EMT	MSigDB Hallmarks	Liberzon et al. 2015	10.1016/j.cels.2015.12.004	200	matrilin 2 [Source:HGNC Symbol;Acc:HGNC:6908]	Yes
MATN3	H_EMT	MSigDB Hallmarks	Liberzon et al. 2015	10.1016/j.cels.2015.12.004	200	matrilin 3 [Source:HGNC Symbol;Acc:HGNC:6909]	Yes
MCM7	H_EMT	MSigDB Hallmarks	Liberzon et al. 2015	10.1016/j.cels.2015.12.004	200	minichromosome maintenance complex component 7 [Source:HGNC Symbol;Acc:HGNC:6950]	Yes
MEST	H_EMT	MSigDB Hallmarks	Liberzon et al. 2015	10.1016/j.cels.2015.12.004	200	mesoderm specific transcript [Source:HGNC Symbol;Acc:HGNC:7028]	Yes
MFAP5	H_EMT	MSigDB Hallmarks	Liberzon et al. 2015	10.1016/j.cels.2015.12.004	200	microfibril associated protein 5 [Source:HGNC Symbol;Acc:HGNC:29673]	Yes
MGP	H_EMT	MSigDB Hallmarks	Liberzon et al. 2015	10.1016/j.cels.2015.12.004	200	matrix Gla protein [Source:HGNC Symbol;Acc:HGNC:7060]	Yes
MMP1	H_EMT	MSigDB Hallmarks	Liberzon et al. 2015	10.1016/j.cels.2015.12.004	200	matrix metallopeptidase 1 [Source:HGNC Symbol;Acc:HGNC:7155]	Yes
MMP14	H_EMT	MSigDB Hallmarks	Liberzon et al. 2015	10.1016/j.cels.2015.12.004	200	matrix metallopeptidase 14 [Source:HGNC Symbol;Acc:HGNC:7160]	Yes
MMP2	H_EMT	MSigDB Hallmarks	Liberzon et al. 2015	10.1016/j.cels.2015.12.004	200	matrix metallopeptidase 2 [Source:HGNC Symbol;Acc:HGNC:7166]	Yes
MMP3	H_EMT	MSigDB Hallmarks	Liberzon et al. 2015	10.1016/j.cels.2015.12.004	200	matrix metallopeptidase 3 [Source:HGNC Symbol;Acc:HGNC:7173]	Yes
MSX1	H_EMT	MSigDB Hallmarks	Liberzon et al. 2015	10.1016/j.cels.2015.12.004	200	msh homeobox 1 [Source:HGNC Symbol;Acc:HGNC:7391]	Yes
MXRA5	H_EMT	MSigDB Hallmarks	Liberzon et al. 2015	10.1016/j.cels.2015.12.004	200	matrix remodeling associated 5 [Source:HGNC Symbol;Acc:HGNC:7539]	Yes
MYL9	H_EMT	MSigDB Hallmarks	Liberzon et al. 2015	10.1016/j.cels.2015.12.004	200	myosin light chain 9 [Source:HGNC Symbol;Acc:HGNC:15754]	Yes
MYLK	H_EMT	MSigDB Hallmarks	Liberzon et al. 2015	10.1016/j.cels.2015.12.004	200	myosin light chain kinase [Source:HGNC Symbol;Acc:HGNC:7590]	Yes
NID2	H_EMT	MSigDB Hallmarks	Liberzon et al. 2015	10.1016/j.cels.2015.12.004	200	nidogen 2 [Source:HGNC Symbol;Acc:HGNC:13389]	Yes
NNMT	H_EMT	MSigDB Hallmarks	Liberzon et al. 2015	10.1016/j.cels.2015.12.004	200	nicotinamide N-methyltransferase [Source:HGNC Symbol;Acc:HGNC:7861]	Yes
NOTCH2	H_EMT	MSigDB Hallmarks	Liberzon et al. 2015	10.1016/j.cels.2015.12.004	200	notch receptor 2 [Source:HGNC Symbol;Acc:HGNC:7882]	Yes
NT5E	H_EMT	MSigDB Hallmarks	Liberzon et al. 2015	10.1016/j.cels.2015.12.004	200	5'-nucleotidase ecto [Source:HGNC Symbol;Acc:HGNC:8021]	Yes
NTM	H_EMT	MSigDB Hallmarks	Liberzon et al. 2015	10.1016/j.cels.2015.12.004	200	neurotrimin [Source:HGNC Symbol;Acc:HGNC:17941]	Yes
OXTR	H_EMT	MSigDB Hallmarks	Liberzon et al. 2015	10.1016/j.cels.2015.12.004	200	oxytocin receptor [Source:HGNC Symbol;Acc:HGNC:8529]	Yes
P3H1	H_EMT	MSigDB Hallmarks	Liberzon et al. 2015	10.1016/j.cels.2015.12.004	200	prolyl 3-hydroxylase 1 [Source:HGNC Symbol;Acc:HGNC:19316]	Yes
PCOLCE	H_EMT	MSigDB Hallmarks	Liberzon et al. 2015	10.1016/j.cels.2015.12.004	200	procollagen C-endopeptidase enhancer [Source:HGNC Symbol;Acc:HGNC:8738]	Yes
PCOLCE2	H_EMT	MSigDB Hallmarks	Liberzon et al. 2015	10.1016/j.cels.2015.12.004	200	procollagen C-endopeptidase enhancer 2 [Source:HGNC Symbol;Acc:HGNC:8739]	Yes
PDGFRB	H_EMT	MSigDB Hallmarks	Liberzon et al. 2015	10.1016/j.cels.2015.12.004	200	platelet derived growth factor receptor beta [Source:HGNC Symbol;Acc:HGNC:8804]	Yes
PDLIM4	H_EMT	MSigDB Hallmarks	Liberzon et al. 2015	10.1016/j.cels.2015.12.004	200	PDZ and LIM domain 4 [Source:HGNC Symbol;Acc:HGNC:16501]	Yes
PFN2	H_EMT	MSigDB Hallmarks	Liberzon et al. 2015	10.1016/j.cels.2015.12.004	200	profilin 2 [Source:HGNC Symbol;Acc:HGNC:8882]	Yes
PLAUR	H_EMT	MSigDB Hallmarks	Liberzon et al. 2015	10.1016/j.cels.2015.12.004	200	plasminogen activator, urokinase receptor [Source:HGNC Symbol;Acc:HGNC:9053]	Yes
PLOD1	H_EMT	MSigDB Hallmarks	Liberzon et al. 2015	10.1016/j.cels.2015.12.004	200	procollagen-lysine,2-oxoglutarate 5-dioxygenase 1 [Source:HGNC Symbol;Acc:HGNC:9081]	Yes
PLOD2	H_EMT	MSigDB Hallmarks	Liberzon et al. 2015	10.1016/j.cels.2015.12.004	200	procollagen-lysine,2-oxoglutarate 5-dioxygenase 2 [Source:HGNC Symbol;Acc:HGNC:9082]	Yes
PLOD3	H_EMT	MSigDB Hallmarks	Liberzon et al. 2015	10.1016/j.cels.2015.12.004	200	procollagen-lysine,2-oxoglutarate 5-dioxygenase 3 [Source:HGNC Symbol;Acc:HGNC:9083]	Yes
PMEPA1	H_EMT	MSigDB Hallmarks	Liberzon et al. 2015	10.1016/j.cels.2015.12.004	200	prostate transmembrane protein, androgen induced 1 [Source:HGNC Symbol;Acc:HGNC:14107]	Yes
PMP22	H_EMT	MSigDB Hallmarks	Liberzon et al. 2015	10.1016/j.cels.2015.12.004	200	peripheral myelin protein 22 [Source:HGNC Symbol;Acc:HGNC:9118]	Yes
POSTN	H_EMT	MSigDB Hallmarks	Liberzon et al. 2015	10.1016/j.cels.2015.12.004	200	periostin [Source:HGNC Symbol;Acc:HGNC:16953]	Yes
PPIB	H_EMT	MSigDB Hallmarks	Liberzon et al. 2015	10.1016/j.cels.2015.12.004	200	peptidylprolyl isomerase B [Source:HGNC Symbol;Acc:HGNC:9255]	Yes
PRRX1	H_EMT	MSigDB Hallmarks	Liberzon et al. 2015	10.1016/j.cels.2015.12.004	200	paired related homeobox 1 [Source:HGNC Symbol;Acc:HGNC:9142]	Yes
PRSS2	H_EMT	MSigDB Hallmarks	Liberzon et al. 2015	10.1016/j.cels.2015.12.004	200	serine protease 2 [Source:HGNC Symbol;Acc:HGNC:9483]	Yes
PTHLH	H_EMT	MSigDB Hallmarks	Liberzon et al. 2015	10.1016/j.cels.2015.12.004	200	parathyroid hormone like hormone [Source:HGNC Symbol;Acc:HGNC:9607]	Yes
PTX3	H_EMT	MSigDB Hallmarks	Liberzon et al. 2015	10.1016/j.cels.2015.12.004	200	pentraxin 3 [Source:HGNC Symbol;Acc:HGNC:9692]	Yes
PVR	H_EMT	MSigDB Hallmarks	Liberzon et al. 2015	10.1016/j.cels.2015.12.004	200	PVR cell adhesion molecule [Source:HGNC Symbol;Acc:HGNC:9705]	Yes
QSOX1	H_EMT	MSigDB Hallmarks	Liberzon et al. 2015	10.1016/j.cels.2015.12.004	200	quiescin sulfhydryl oxidase 1 [Source:HGNC Symbol;Acc:HGNC:9756]	Yes
RGS4	H_EMT	MSigDB Hallmarks	Liberzon et al. 2015	10.1016/j.cels.2015.12.004	200	regulator of G protein signaling 4 [Source:HGNC Symbol;Acc:HGNC:10000]	Yes
RHOB	H_EMT	MSigDB Hallmarks	Liberzon et al. 2015	10.1016/j.cels.2015.12.004	200	ras homolog family member B [Source:HGNC Symbol;Acc:HGNC:668]	Yes
SAT1	H_EMT	MSigDB Hallmarks	Liberzon et al. 2015	10.1016/j.cels.2015.12.004	200	spermidine/spermine N1-acetyltransferase 1 [Source:HGNC Symbol;Acc:HGNC:10540]	Yes
SCG2	H_EMT	MSigDB Hallmarks	Liberzon et al. 2015	10.1016/j.cels.2015.12.004	200	secretogranin II [Source:HGNC Symbol;Acc:HGNC:10575]	Yes
SDC1	H_EMT	MSigDB Hallmarks	Liberzon et al. 2015	10.1016/j.cels.2015.12.004	200	syndecan 1 [Source:HGNC Symbol;Acc:HGNC:10658]	Yes
SDC4	H_EMT	MSigDB Hallmarks	Liberzon et al. 2015	10.1016/j.cels.2015.12.004	200	syndecan 4 [Source:HGNC Symbol;Acc:HGNC:10661]	Yes
SERPINE1	H_EMT	MSigDB Hallmarks	Liberzon et al. 2015	10.1016/j.cels.2015.12.004	200	serpin family E member 1 [Source:HGNC Symbol;Acc:HGNC:8583]	Yes
SERPINE2	H_EMT	MSigDB Hallmarks	Liberzon et al. 2015	10.1016/j.cels.2015.12.004	200	serpin family E member 2 [Source:HGNC Symbol;Acc:HGNC:8951]	Yes
SERPINH1	H_EMT	MSigDB Hallmarks	Liberzon et al. 2015	10.1016/j.cels.2015.12.004	200	serpin family H member 1 [Source:HGNC Symbol;Acc:HGNC:1546]	Yes
SFRP1	H_EMT	MSigDB Hallmarks	Liberzon et al. 2015	10.1016/j.cels.2015.12.004	200	secreted frizzled related protein 1 [Source:HGNC Symbol;Acc:HGNC:10776]	Yes
SFRP4	H_EMT	MSigDB Hallmarks	Liberzon et al. 2015	10.1016/j.cels.2015.12.004	200	secreted frizzled related protein 4 [Source:HGNC Symbol;Acc:HGNC:10778]	Yes
SGCB	H_EMT	MSigDB Hallmarks	Liberzon et al. 2015	10.1016/j.cels.2015.12.004	200	sarcoglycan beta [Source:HGNC Symbol;Acc:HGNC:10806]	Yes
SGCD	H_EMT	MSigDB Hallmarks	Liberzon et al. 2015	10.1016/j.cels.2015.12.004	200	sarcoglycan delta [Source:HGNC Symbol;Acc:HGNC:10807]	Yes
SGCG	H_EMT	MSigDB Hallmarks	Liberzon et al. 2015	10.1016/j.cels.2015.12.004	200	sarcoglycan gamma [Source:HGNC Symbol;Acc:HGNC:10809]	Yes
SLC6A8	H_EMT	MSigDB Hallmarks	Liberzon et al. 2015	10.1016/j.cels.2015.12.004	200	solute carrier family 6 member 8 [Source:HGNC Symbol;Acc:HGNC:11055]	Yes
SLIT2	H_EMT	MSigDB Hallmarks	Liberzon et al. 2015	10.1016/j.cels.2015.12.004	200	slit guidance ligand 2 [Source:HGNC Symbol;Acc:HGNC:11086]	Yes
SLIT3	H_EMT	MSigDB Hallmarks	Liberzon et al. 2015	10.1016/j.cels.2015.12.004	200	slit guidance ligand 3 [Source:HGNC Symbol;Acc:HGNC:11087]	Yes
SNAI2	H_EMT	MSigDB Hallmarks	Liberzon et al. 2015	10.1016/j.cels.2015.12.004	200	snail family transcriptional repressor 2 [Source:HGNC Symbol;Acc:HGNC:11094]	Yes
SNTB1	H_EMT	MSigDB Hallmarks	Liberzon et al. 2015	10.1016/j.cels.2015.12.004	200	syntrophin beta 1 [Source:HGNC Symbol;Acc:HGNC:11168]	Yes
SPARC	H_EMT	MSigDB Hallmarks	Liberzon et al. 2015	10.1016/j.cels.2015.12.004	200	secreted protein acidic and cysteine rich [Source:HGNC Symbol;Acc:HGNC:11219]	Yes
SPOCK1	H_EMT	MSigDB Hallmarks	Liberzon et al. 2015	10.1016/j.cels.2015.12.004	200	SPARC (osteonectin), cwcv and kazal like domains proteoglycan 1 [Source:HGNC Symbol;Acc:HGNC:11251]	Yes
SPP1	H_EMT	MSigDB Hallmarks	Liberzon et al. 2015	10.1016/j.cels.2015.12.004	200	secreted phosphoprotein 1 [Source:HGNC Symbol;Acc:HGNC:11255]	Yes
TAGLN	H_EMT	MSigDB Hallmarks	Liberzon et al. 2015	10.1016/j.cels.2015.12.004	200	transgelin [Source:HGNC Symbol;Acc:HGNC:11553]	Yes
TFPI2	H_EMT	MSigDB Hallmarks	Liberzon et al. 2015	10.1016/j.cels.2015.12.004	200	tissue factor pathway inhibitor 2 [Source:HGNC Symbol;Acc:HGNC:11761]	Yes
TGFB1	H_EMT	MSigDB Hallmarks	Liberzon et al. 2015	10.1016/j.cels.2015.12.004	200	transforming growth factor beta 1 [Source:HGNC Symbol;Acc:HGNC:11766]	Yes
TGFBI	H_EMT	MSigDB Hallmarks	Liberzon et al. 2015	10.1016/j.cels.2015.12.004	200	transforming growth factor beta induced [Source:HGNC Symbol;Acc:HGNC:11771]	Yes
TGFBR3	H_EMT	MSigDB Hallmarks	Liberzon et al. 2015	10.1016/j.cels.2015.12.004	200	transforming growth factor beta receptor 3 [Source:HGNC Symbol;Acc:HGNC:11774]	Yes
TGM2	H_EMT	MSigDB Hallmarks	Liberzon et al. 2015	10.1016/j.cels.2015.12.004	200	transglutaminase 2 [Source:HGNC Symbol;Acc:HGNC:11778]	Yes
THBS1	H_EMT	MSigDB Hallmarks	Liberzon et al. 2015	10.1016/j.cels.2015.12.004	200	thrombospondin 1 [Source:HGNC Symbol;Acc:HGNC:11785]	Yes
THBS2	H_EMT	MSigDB Hallmarks	Liberzon et al. 2015	10.1016/j.cels.2015.12.004	200	thrombospondin 2 [Source:HGNC Symbol;Acc:HGNC:11786]	Yes
THY1	H_EMT	MSigDB Hallmarks	Liberzon et al. 2015	10.1016/j.cels.2015.12.004	200	Thy-1 cell surface antigen [Source:HGNC Symbol;Acc:HGNC:11801]	Yes
TIMP1	H_EMT	MSigDB Hallmarks	Liberzon et al. 2015	10.1016/j.cels.2015.12.004	200	TIMP metallopeptidase inhibitor 1 [Source:HGNC Symbol;Acc:HGNC:11820]	Yes
TIMP3	H_EMT	MSigDB Hallmarks	Liberzon et al. 2015	10.1016/j.cels.2015.12.004	200	TIMP metallopeptidase inhibitor 3 [Source:HGNC Symbol;Acc:HGNC:11822]	Yes
TNC	H_EMT	MSigDB Hallmarks	Liberzon et al. 2015	10.1016/j.cels.2015.12.004	200	tenascin C [Source:HGNC Symbol;Acc:HGNC:5318]	Yes
TNFAIP3	H_EMT	MSigDB Hallmarks	Liberzon et al. 2015	10.1016/j.cels.2015.12.004	200	TNF alpha induced protein 3 [Source:HGNC Symbol;Acc:HGNC:11896]	Yes
TNFRSF11B	H_EMT	MSigDB Hallmarks	Liberzon et al. 2015	10.1016/j.cels.2015.12.004	200	TNF receptor superfamily member 11b [Source:HGNC Symbol;Acc:HGNC:11909]	Yes
TNFRSF12A	H_EMT	MSigDB Hallmarks	Liberzon et al. 2015	10.1016/j.cels.2015.12.004	200	TNF receptor superfamily member 12A [Source:HGNC Symbol;Acc:HGNC:18152]	Yes
TPM1	H_EMT	MSigDB Hallmarks	Liberzon et al. 2015	10.1016/j.cels.2015.12.004	200	tropomyosin 1 [Source:HGNC Symbol;Acc:HGNC:12010]	Yes
TPM2	H_EMT	MSigDB Hallmarks	Liberzon et al. 2015	10.1016/j.cels.2015.12.004	200	tropomyosin 2 [Source:HGNC Symbol;Acc:HGNC:12011]	Yes
TPM4	H_EMT	MSigDB Hallmarks	Liberzon et al. 2015	10.1016/j.cels.2015.12.004	200	tropomyosin 4 [Source:HGNC Symbol;Acc:HGNC:12013]	Yes
VCAM1	H_EMT	MSigDB Hallmarks	Liberzon et al. 2015	10.1016/j.cels.2015.12.004	200	vascular cell adhesion molecule 1 [Source:HGNC Symbol;Acc:HGNC:12663]	Yes
VCAN	H_EMT	MSigDB Hallmarks	Liberzon et al. 2015	10.1016/j.cels.2015.12.004	200	versican [Source:HGNC Symbol;Acc:HGNC:2464]	Yes
VEGFA	H_EMT	MSigDB Hallmarks	Liberzon et al. 2015	10.1016/j.cels.2015.12.004	200	vascular endothelial growth factor A [Source:HGNC Symbol;Acc:HGNC:12680]	Yes
VEGFC	H_EMT	MSigDB Hallmarks	Liberzon et al. 2015	10.1016/j.cels.2015.12.004	200	vascular endothelial growth factor C [Source:HGNC Symbol;Acc:HGNC:12682]	Yes
VIM	H_EMT	MSigDB Hallmarks	Liberzon et al. 2015	10.1016/j.cels.2015.12.004	200	vimentin [Source:HGNC Symbol;Acc:HGNC:12692]	Yes
WIPF1	H_EMT	MSigDB Hallmarks	Liberzon et al. 2015	10.1016/j.cels.2015.12.004	200	WAS/WASL interacting protein family member 1 [Source:HGNC Symbol;Acc:HGNC:12736]	Yes
WNT5A	H_EMT	MSigDB Hallmarks	Liberzon et al. 2015	10.1016/j.cels.2015.12.004	200	Wnt family member 5A [Source:HGNC Symbol;Acc:HGNC:12784]	Yes
AADAT	H_Fatty_Acid_Metabolism	MSigDB Hallmarks	Liberzon et al. 2015	10.1016/j.cels.2015.12.004	158	aminoadipate aminotransferase [Source:HGNC Symbol;Acc:HGNC:17929]	Yes
ACAA1	H_Fatty_Acid_Metabolism	MSigDB Hallmarks	Liberzon et al. 2015	10.1016/j.cels.2015.12.004	158	acetyl-CoA acyltransferase 1 [Source:HGNC Symbol;Acc:HGNC:82]	Yes
ACAA2	H_Fatty_Acid_Metabolism	MSigDB Hallmarks	Liberzon et al. 2015	10.1016/j.cels.2015.12.004	158	acetyl-CoA acyltransferase 2 [Source:HGNC Symbol;Acc:HGNC:83]	Yes
ACADL	H_Fatty_Acid_Metabolism	MSigDB Hallmarks	Liberzon et al. 2015	10.1016/j.cels.2015.12.004	158	acyl-CoA dehydrogenase long chain [Source:HGNC Symbol;Acc:HGNC:88]	Yes
ACADM	H_Fatty_Acid_Metabolism	MSigDB Hallmarks	Liberzon et al. 2015	10.1016/j.cels.2015.12.004	158	acyl-CoA dehydrogenase medium chain [Source:HGNC Symbol;Acc:HGNC:89]	Yes
ACADS	H_Fatty_Acid_Metabolism	MSigDB Hallmarks	Liberzon et al. 2015	10.1016/j.cels.2015.12.004	158	acyl-CoA dehydrogenase short chain [Source:HGNC Symbol;Acc:HGNC:90]	Yes
ACADVL	H_Fatty_Acid_Metabolism	MSigDB Hallmarks	Liberzon et al. 2015	10.1016/j.cels.2015.12.004	158	acyl-CoA dehydrogenase very long chain [Source:HGNC Symbol;Acc:HGNC:92]	Yes
ACAT2	H_Fatty_Acid_Metabolism	MSigDB Hallmarks	Liberzon et al. 2015	10.1016/j.cels.2015.12.004	158	acetyl-CoA acetyltransferase 2 [Source:HGNC Symbol;Acc:HGNC:94]	Yes
ACO2	H_Fatty_Acid_Metabolism	MSigDB Hallmarks	Liberzon et al. 2015	10.1016/j.cels.2015.12.004	158	aconitase 2 [Source:HGNC Symbol;Acc:HGNC:118]	Yes
ACOT2	H_Fatty_Acid_Metabolism	MSigDB Hallmarks	Liberzon et al. 2015	10.1016/j.cels.2015.12.004	158	acyl-CoA thioesterase 2 [Source:HGNC Symbol;Acc:HGNC:18431]	Yes
ACOT8	H_Fatty_Acid_Metabolism	MSigDB Hallmarks	Liberzon et al. 2015	10.1016/j.cels.2015.12.004	158	acyl-CoA thioesterase 8 [Source:HGNC Symbol;Acc:HGNC:15919]	Yes
ACOX1	H_Fatty_Acid_Metabolism	MSigDB Hallmarks	Liberzon et al. 2015	10.1016/j.cels.2015.12.004	158	acyl-CoA oxidase 1 [Source:HGNC Symbol;Acc:HGNC:119]	Yes
ACSL1	H_Fatty_Acid_Metabolism	MSigDB Hallmarks	Liberzon et al. 2015	10.1016/j.cels.2015.12.004	158	acyl-CoA synthetase long chain family member 1 [Source:HGNC Symbol;Acc:HGNC:3569]	Yes
ACSL4	H_Fatty_Acid_Metabolism	MSigDB Hallmarks	Liberzon et al. 2015	10.1016/j.cels.2015.12.004	158	acyl-CoA synthetase long chain family member 4 [Source:HGNC Symbol;Acc:HGNC:3571]	Yes
ACSL5	H_Fatty_Acid_Metabolism	MSigDB Hallmarks	Liberzon et al. 2015	10.1016/j.cels.2015.12.004	158	acyl-CoA synthetase long chain family member 5 [Source:HGNC Symbol;Acc:HGNC:16526]	Yes
ACSM3	H_Fatty_Acid_Metabolism	MSigDB Hallmarks	Liberzon et al. 2015	10.1016/j.cels.2015.12.004	158	acyl-CoA synthetase medium chain family member 3 [Source:HGNC Symbol;Acc:HGNC:10522]	Yes
ACSS1	H_Fatty_Acid_Metabolism	MSigDB Hallmarks	Liberzon et al. 2015	10.1016/j.cels.2015.12.004	158	acyl-CoA synthetase short chain family member 1 [Source:HGNC Symbol;Acc:HGNC:16091]	Yes
ADH1C	H_Fatty_Acid_Metabolism	MSigDB Hallmarks	Liberzon et al. 2015	10.1016/j.cels.2015.12.004	158	alcohol dehydrogenase 1C (class I), gamma polypeptide [Source:HGNC Symbol;Acc:HGNC:251]	Yes
ADH7	H_Fatty_Acid_Metabolism	MSigDB Hallmarks	Liberzon et al. 2015	10.1016/j.cels.2015.12.004	158	alcohol dehydrogenase 7 (class IV), mu or sigma polypeptide [Source:HGNC Symbol;Acc:HGNC:256]	Yes
ADIPOR2	H_Fatty_Acid_Metabolism	MSigDB Hallmarks	Liberzon et al. 2015	10.1016/j.cels.2015.12.004	158	adiponectin receptor 2 [Source:HGNC Symbol;Acc:HGNC:24041]	Yes
ADSL	H_Fatty_Acid_Metabolism	MSigDB Hallmarks	Liberzon et al. 2015	10.1016/j.cels.2015.12.004	158	adenylosuccinate lyase [Source:HGNC Symbol;Acc:HGNC:291]	Yes
ALAD	H_Fatty_Acid_Metabolism	MSigDB Hallmarks	Liberzon et al. 2015	10.1016/j.cels.2015.12.004	158	aminolevulinate dehydratase [Source:HGNC Symbol;Acc:HGNC:395]	Yes
ALDH1A1	H_Fatty_Acid_Metabolism	MSigDB Hallmarks	Liberzon et al. 2015	10.1016/j.cels.2015.12.004	158	aldehyde dehydrogenase 1 family member A1 [Source:HGNC Symbol;Acc:HGNC:402]	Yes
ALDH3A1	H_Fatty_Acid_Metabolism	MSigDB Hallmarks	Liberzon et al. 2015	10.1016/j.cels.2015.12.004	158	aldehyde dehydrogenase 3 family member A1 [Source:HGNC Symbol;Acc:HGNC:405]	Yes
ALDH3A2	H_Fatty_Acid_Metabolism	MSigDB Hallmarks	Liberzon et al. 2015	10.1016/j.cels.2015.12.004	158	aldehyde dehydrogenase 3 family member A2 [Source:HGNC Symbol;Acc:HGNC:403]	Yes
ALDH9A1	H_Fatty_Acid_Metabolism	MSigDB Hallmarks	Liberzon et al. 2015	10.1016/j.cels.2015.12.004	158	aldehyde dehydrogenase 9 family member A1 [Source:HGNC Symbol;Acc:HGNC:412]	Yes
ALDOA	H_Fatty_Acid_Metabolism	MSigDB Hallmarks	Liberzon et al. 2015	10.1016/j.cels.2015.12.004	158	aldolase, fructose-bisphosphate A [Source:HGNC Symbol;Acc:HGNC:414]	Yes
AOC3	H_Fatty_Acid_Metabolism	MSigDB Hallmarks	Liberzon et al. 2015	10.1016/j.cels.2015.12.004	158	amine oxidase copper containing 3 [Source:HGNC Symbol;Acc:HGNC:550]	Yes
APEX1	H_Fatty_Acid_Metabolism	MSigDB Hallmarks	Liberzon et al. 2015	10.1016/j.cels.2015.12.004	158	apurinic/apyrimidinic endodeoxyribonuclease 1 [Source:HGNC Symbol;Acc:HGNC:587]	Yes
AQP7	H_Fatty_Acid_Metabolism	MSigDB Hallmarks	Liberzon et al. 2015	10.1016/j.cels.2015.12.004	158	aquaporin 7 [Source:HGNC Symbol;Acc:HGNC:640]	Yes
AUH	H_Fatty_Acid_Metabolism	MSigDB Hallmarks	Liberzon et al. 2015	10.1016/j.cels.2015.12.004	158	AU RNA binding methylglutaconyl-CoA hydratase [Source:HGNC Symbol;Acc:HGNC:890]	Yes
BCKDHB	H_Fatty_Acid_Metabolism	MSigDB Hallmarks	Liberzon et al. 2015	10.1016/j.cels.2015.12.004	158	branched chain keto acid dehydrogenase E1 subunit beta [Source:HGNC Symbol;Acc:HGNC:987]	Yes
BLVRA	H_Fatty_Acid_Metabolism	MSigDB Hallmarks	Liberzon et al. 2015	10.1016/j.cels.2015.12.004	158	biliverdin reductase A [Source:HGNC Symbol;Acc:HGNC:1062]	Yes
BMPR1B	H_Fatty_Acid_Metabolism	MSigDB Hallmarks	Liberzon et al. 2015	10.1016/j.cels.2015.12.004	158	bone morphogenetic protein receptor type 1B [Source:HGNC Symbol;Acc:HGNC:1077]	Yes
BPHL	H_Fatty_Acid_Metabolism	MSigDB Hallmarks	Liberzon et al. 2015	10.1016/j.cels.2015.12.004	158	biphenyl hydrolase like [Source:HGNC Symbol;Acc:HGNC:1094]	Yes
CA2	H_Fatty_Acid_Metabolism	MSigDB Hallmarks	Liberzon et al. 2015	10.1016/j.cels.2015.12.004	158	carbonic anhydrase 2 [Source:HGNC Symbol;Acc:HGNC:1373]	Yes
CA4	H_Fatty_Acid_Metabolism	MSigDB Hallmarks	Liberzon et al. 2015	10.1016/j.cels.2015.12.004	158	carbonic anhydrase 4 [Source:HGNC Symbol;Acc:HGNC:1375]	Yes
CA6	H_Fatty_Acid_Metabolism	MSigDB Hallmarks	Liberzon et al. 2015	10.1016/j.cels.2015.12.004	158	carbonic anhydrase 6 [Source:HGNC Symbol;Acc:HGNC:1380]	Yes
CBR1	H_Fatty_Acid_Metabolism	MSigDB Hallmarks	Liberzon et al. 2015	10.1016/j.cels.2015.12.004	158	carbonyl reductase 1 [Source:HGNC Symbol;Acc:HGNC:1548]	Yes
CBR3	H_Fatty_Acid_Metabolism	MSigDB Hallmarks	Liberzon et al. 2015	10.1016/j.cels.2015.12.004	158	carbonyl reductase 3 [Source:HGNC Symbol;Acc:HGNC:1549]	Yes
CD1D	H_Fatty_Acid_Metabolism	MSigDB Hallmarks	Liberzon et al. 2015	10.1016/j.cels.2015.12.004	158	CD1d molecule [Source:HGNC Symbol;Acc:HGNC:1637]	Yes
CD36	H_Fatty_Acid_Metabolism	MSigDB Hallmarks	Liberzon et al. 2015	10.1016/j.cels.2015.12.004	158	CD36 molecule [Source:HGNC Symbol;Acc:HGNC:1663]	Yes
CEL	H_Fatty_Acid_Metabolism	MSigDB Hallmarks	Liberzon et al. 2015	10.1016/j.cels.2015.12.004	158	carboxyl ester lipase [Source:HGNC Symbol;Acc:HGNC:1848]	Yes
CIDEA	H_Fatty_Acid_Metabolism	MSigDB Hallmarks	Liberzon et al. 2015	10.1016/j.cels.2015.12.004	158	cell death inducing DFFA like effector a [Source:HGNC Symbol;Acc:HGNC:1976]	Yes
CPOX	H_Fatty_Acid_Metabolism	MSigDB Hallmarks	Liberzon et al. 2015	10.1016/j.cels.2015.12.004	158	coproporphyrinogen oxidase [Source:HGNC Symbol;Acc:HGNC:2321]	Yes
CPT1A	H_Fatty_Acid_Metabolism	MSigDB Hallmarks	Liberzon et al. 2015	10.1016/j.cels.2015.12.004	158	carnitine palmitoyltransferase 1A [Source:HGNC Symbol;Acc:HGNC:2328]	Yes
CPT2	H_Fatty_Acid_Metabolism	MSigDB Hallmarks	Liberzon et al. 2015	10.1016/j.cels.2015.12.004	158	carnitine palmitoyltransferase 2 [Source:HGNC Symbol;Acc:HGNC:2330]	Yes
CRAT	H_Fatty_Acid_Metabolism	MSigDB Hallmarks	Liberzon et al. 2015	10.1016/j.cels.2015.12.004	158	carnitine O-acetyltransferase [Source:HGNC Symbol;Acc:HGNC:2342]	Yes
CRYZ	H_Fatty_Acid_Metabolism	MSigDB Hallmarks	Liberzon et al. 2015	10.1016/j.cels.2015.12.004	158	crystallin zeta [Source:HGNC Symbol;Acc:HGNC:2419]	Yes
CYP1A1	H_Fatty_Acid_Metabolism	MSigDB Hallmarks	Liberzon et al. 2015	10.1016/j.cels.2015.12.004	158	cytochrome P450 family 1 subfamily A member 1 [Source:HGNC Symbol;Acc:HGNC:2595]	Yes
CYP4A11	H_Fatty_Acid_Metabolism	MSigDB Hallmarks	Liberzon et al. 2015	10.1016/j.cels.2015.12.004	158	cytochrome P450 family 4 subfamily A member 11 [Source:HGNC Symbol;Acc:HGNC:2642]	Yes
CYP4A22	H_Fatty_Acid_Metabolism	MSigDB Hallmarks	Liberzon et al. 2015	10.1016/j.cels.2015.12.004	158	cytochrome P450 family 4 subfamily A member 22 [Source:HGNC Symbol;Acc:HGNC:20575]	Yes
D2HGDH	H_Fatty_Acid_Metabolism	MSigDB Hallmarks	Liberzon et al. 2015	10.1016/j.cels.2015.12.004	158	D-2-hydroxyglutarate dehydrogenase [Source:HGNC Symbol;Acc:HGNC:28358]	Yes
DECR1	H_Fatty_Acid_Metabolism	MSigDB Hallmarks	Liberzon et al. 2015	10.1016/j.cels.2015.12.004	158	2,4-dienoyl-CoA reductase 1 [Source:HGNC Symbol;Acc:HGNC:2753]	Yes
DHCR24	H_Fatty_Acid_Metabolism	MSigDB Hallmarks	Liberzon et al. 2015	10.1016/j.cels.2015.12.004	158	24-dehydrocholesterol reductase [Source:HGNC Symbol;Acc:HGNC:2859]	Yes
DLD	H_Fatty_Acid_Metabolism	MSigDB Hallmarks	Liberzon et al. 2015	10.1016/j.cels.2015.12.004	158	dihydrolipoamide dehydrogenase [Source:HGNC Symbol;Acc:HGNC:2898]	Yes
DLST	H_Fatty_Acid_Metabolism	MSigDB Hallmarks	Liberzon et al. 2015	10.1016/j.cels.2015.12.004	158	dihydrolipoamide S-succinyltransferase [Source:HGNC Symbol;Acc:HGNC:2911]	Yes
ECH1	H_Fatty_Acid_Metabolism	MSigDB Hallmarks	Liberzon et al. 2015	10.1016/j.cels.2015.12.004	158	enoyl-CoA hydratase 1 [Source:HGNC Symbol;Acc:HGNC:3149]	Yes
ECHS1	H_Fatty_Acid_Metabolism	MSigDB Hallmarks	Liberzon et al. 2015	10.1016/j.cels.2015.12.004	158	enoyl-CoA hydratase, short chain 1 [Source:HGNC Symbol;Acc:HGNC:3151]	Yes
ECI1	H_Fatty_Acid_Metabolism	MSigDB Hallmarks	Liberzon et al. 2015	10.1016/j.cels.2015.12.004	158	enoyl-CoA delta isomerase 1 [Source:HGNC Symbol;Acc:HGNC:2703]	Yes
ECI2	H_Fatty_Acid_Metabolism	MSigDB Hallmarks	Liberzon et al. 2015	10.1016/j.cels.2015.12.004	158	enoyl-CoA delta isomerase 2 [Source:HGNC Symbol;Acc:HGNC:14601]	Yes
EHHADH	H_Fatty_Acid_Metabolism	MSigDB Hallmarks	Liberzon et al. 2015	10.1016/j.cels.2015.12.004	158	enoyl-CoA hydratase and 3-hydroxyacyl CoA dehydrogenase [Source:HGNC Symbol;Acc:HGNC:3247]	Yes
ELOVL5	H_Fatty_Acid_Metabolism	MSigDB Hallmarks	Liberzon et al. 2015	10.1016/j.cels.2015.12.004	158	ELOVL fatty acid elongase 5 [Source:HGNC Symbol;Acc:HGNC:21308]	Yes
ENO2	H_Fatty_Acid_Metabolism	MSigDB Hallmarks	Liberzon et al. 2015	10.1016/j.cels.2015.12.004	158	enolase 2 [Source:HGNC Symbol;Acc:HGNC:3353]	Yes
ENO3	H_Fatty_Acid_Metabolism	MSigDB Hallmarks	Liberzon et al. 2015	10.1016/j.cels.2015.12.004	158	enolase 3 [Source:HGNC Symbol;Acc:HGNC:3354]	Yes
EPHX1	H_Fatty_Acid_Metabolism	MSigDB Hallmarks	Liberzon et al. 2015	10.1016/j.cels.2015.12.004	158	epoxide hydrolase 1 [Source:HGNC Symbol;Acc:HGNC:3401]	Yes
ERP29	H_Fatty_Acid_Metabolism	MSigDB Hallmarks	Liberzon et al. 2015	10.1016/j.cels.2015.12.004	158	endoplasmic reticulum protein 29 [Source:HGNC Symbol;Acc:HGNC:13799]	Yes
ETFDH	H_Fatty_Acid_Metabolism	MSigDB Hallmarks	Liberzon et al. 2015	10.1016/j.cels.2015.12.004	158	electron transfer flavoprotein dehydrogenase [Source:HGNC Symbol;Acc:HGNC:3483]	Yes
FABP1	H_Fatty_Acid_Metabolism	MSigDB Hallmarks	Liberzon et al. 2015	10.1016/j.cels.2015.12.004	158	fatty acid binding protein 1 [Source:HGNC Symbol;Acc:HGNC:3555]	Yes
FABP2	H_Fatty_Acid_Metabolism	MSigDB Hallmarks	Liberzon et al. 2015	10.1016/j.cels.2015.12.004	158	fatty acid binding protein 2 [Source:HGNC Symbol;Acc:HGNC:3556]	Yes
FASN	H_Fatty_Acid_Metabolism	MSigDB Hallmarks	Liberzon et al. 2015	10.1016/j.cels.2015.12.004	158	fatty acid synthase [Source:HGNC Symbol;Acc:HGNC:3594]	Yes
FH	H_Fatty_Acid_Metabolism	MSigDB Hallmarks	Liberzon et al. 2015	10.1016/j.cels.2015.12.004	158	fumarate hydratase [Source:HGNC Symbol;Acc:HGNC:3700]	Yes
FMO1	H_Fatty_Acid_Metabolism	MSigDB Hallmarks	Liberzon et al. 2015	10.1016/j.cels.2015.12.004	158	flavin containing dimethylaniline monoxygenase 1 [Source:HGNC Symbol;Acc:HGNC:3769]	Yes
G0S2	H_Fatty_Acid_Metabolism	MSigDB Hallmarks	Liberzon et al. 2015	10.1016/j.cels.2015.12.004	158	G0/G1 switch 2 [Source:HGNC Symbol;Acc:HGNC:30229]	Yes
GABARAPL1	H_Fatty_Acid_Metabolism	MSigDB Hallmarks	Liberzon et al. 2015	10.1016/j.cels.2015.12.004	158	GABA type A receptor associated protein like 1 [Source:HGNC Symbol;Acc:HGNC:4068]	Yes
GAD2	H_Fatty_Acid_Metabolism	MSigDB Hallmarks	Liberzon et al. 2015	10.1016/j.cels.2015.12.004	158	glutamate decarboxylase 2 [Source:HGNC Symbol;Acc:HGNC:4093]	Yes
GAPDHS	H_Fatty_Acid_Metabolism	MSigDB Hallmarks	Liberzon et al. 2015	10.1016/j.cels.2015.12.004	158	glyceraldehyde-3-phosphate dehydrogenase, spermatogenic [Source:HGNC Symbol;Acc:HGNC:24864]	Yes
GCDH	H_Fatty_Acid_Metabolism	MSigDB Hallmarks	Liberzon et al. 2015	10.1016/j.cels.2015.12.004	158	glutaryl-CoA dehydrogenase [Source:HGNC Symbol;Acc:HGNC:4189]	Yes
GLUL	H_Fatty_Acid_Metabolism	MSigDB Hallmarks	Liberzon et al. 2015	10.1016/j.cels.2015.12.004	158	glutamate-ammonia ligase [Source:HGNC Symbol;Acc:HGNC:4341]	Yes
GPD1	H_Fatty_Acid_Metabolism	MSigDB Hallmarks	Liberzon et al. 2015	10.1016/j.cels.2015.12.004	158	glycerol-3-phosphate dehydrogenase 1 [Source:HGNC Symbol;Acc:HGNC:4455]	Yes
GPD2	H_Fatty_Acid_Metabolism	MSigDB Hallmarks	Liberzon et al. 2015	10.1016/j.cels.2015.12.004	158	glycerol-3-phosphate dehydrogenase 2 [Source:HGNC Symbol;Acc:HGNC:4456]	Yes
GRHPR	H_Fatty_Acid_Metabolism	MSigDB Hallmarks	Liberzon et al. 2015	10.1016/j.cels.2015.12.004	158	glyoxylate and hydroxypyruvate reductase [Source:HGNC Symbol;Acc:HGNC:4570]	Yes
GSTZ1	H_Fatty_Acid_Metabolism	MSigDB Hallmarks	Liberzon et al. 2015	10.1016/j.cels.2015.12.004	158	glutathione S-transferase zeta 1 [Source:HGNC Symbol;Acc:HGNC:4643]	Yes
H2AZ1	H_Fatty_Acid_Metabolism	MSigDB Hallmarks	Liberzon et al. 2015	10.1016/j.cels.2015.12.004	158	H2A.Z variant histone 1 [Source:HGNC Symbol;Acc:HGNC:4741]	Yes
HADH	H_Fatty_Acid_Metabolism	MSigDB Hallmarks	Liberzon et al. 2015	10.1016/j.cels.2015.12.004	158	hydroxyacyl-CoA dehydrogenase [Source:HGNC Symbol;Acc:HGNC:4799]	Yes
HADHB	H_Fatty_Acid_Metabolism	MSigDB Hallmarks	Liberzon et al. 2015	10.1016/j.cels.2015.12.004	158	hydroxyacyl-CoA dehydrogenase trifunctional multienzyme complex subunit beta [Source:HGNC Symbol;Acc:HGNC:4803]	Yes
HAO2	H_Fatty_Acid_Metabolism	MSigDB Hallmarks	Liberzon et al. 2015	10.1016/j.cels.2015.12.004	158	hydroxyacid oxidase 2 [Source:HGNC Symbol;Acc:HGNC:4810]	Yes
HCCS	H_Fatty_Acid_Metabolism	MSigDB Hallmarks	Liberzon et al. 2015	10.1016/j.cels.2015.12.004	158	holocytochrome c synthase [Source:HGNC Symbol;Acc:HGNC:4837]	Yes
HIBCH	H_Fatty_Acid_Metabolism	MSigDB Hallmarks	Liberzon et al. 2015	10.1016/j.cels.2015.12.004	158	3-hydroxyisobutyryl-CoA hydrolase [Source:HGNC Symbol;Acc:HGNC:4908]	Yes
HMGCL	H_Fatty_Acid_Metabolism	MSigDB Hallmarks	Liberzon et al. 2015	10.1016/j.cels.2015.12.004	158	3-hydroxy-3-methylglutaryl-CoA lyase [Source:HGNC Symbol;Acc:HGNC:5005]	Yes
HMGCS1	H_Fatty_Acid_Metabolism	MSigDB Hallmarks	Liberzon et al. 2015	10.1016/j.cels.2015.12.004	158	3-hydroxy-3-methylglutaryl-CoA synthase 1 [Source:HGNC Symbol;Acc:HGNC:5007]	Yes
HMGCS2	H_Fatty_Acid_Metabolism	MSigDB Hallmarks	Liberzon et al. 2015	10.1016/j.cels.2015.12.004	158	3-hydroxy-3-methylglutaryl-CoA synthase 2 [Source:HGNC Symbol;Acc:HGNC:5008]	Yes
HPGD	H_Fatty_Acid_Metabolism	MSigDB Hallmarks	Liberzon et al. 2015	10.1016/j.cels.2015.12.004	158	15-hydroxyprostaglandin dehydrogenase [Source:HGNC Symbol;Acc:HGNC:5154]	Yes
HSD17B10	H_Fatty_Acid_Metabolism	MSigDB Hallmarks	Liberzon et al. 2015	10.1016/j.cels.2015.12.004	158	hydroxysteroid 17-beta dehydrogenase 10 [Source:HGNC Symbol;Acc:HGNC:4800]	Yes
HSD17B11	H_Fatty_Acid_Metabolism	MSigDB Hallmarks	Liberzon et al. 2015	10.1016/j.cels.2015.12.004	158	hydroxysteroid 17-beta dehydrogenase 11 [Source:HGNC Symbol;Acc:HGNC:22960]	Yes
HSD17B4	H_Fatty_Acid_Metabolism	MSigDB Hallmarks	Liberzon et al. 2015	10.1016/j.cels.2015.12.004	158	hydroxysteroid 17-beta dehydrogenase 4 [Source:HGNC Symbol;Acc:HGNC:5213]	Yes
HSD17B7	H_Fatty_Acid_Metabolism	MSigDB Hallmarks	Liberzon et al. 2015	10.1016/j.cels.2015.12.004	158	hydroxysteroid 17-beta dehydrogenase 7 [Source:HGNC Symbol;Acc:HGNC:5215]	Yes
HSDL2	H_Fatty_Acid_Metabolism	MSigDB Hallmarks	Liberzon et al. 2015	10.1016/j.cels.2015.12.004	158	hydroxysteroid dehydrogenase like 2 [Source:HGNC Symbol;Acc:HGNC:18572]	Yes
HSP90AA1	H_Fatty_Acid_Metabolism	MSigDB Hallmarks	Liberzon et al. 2015	10.1016/j.cels.2015.12.004	158	heat shock protein 90 alpha family class A member 1 [Source:HGNC Symbol;Acc:HGNC:5253]	Yes
HSPH1	H_Fatty_Acid_Metabolism	MSigDB Hallmarks	Liberzon et al. 2015	10.1016/j.cels.2015.12.004	158	heat shock protein family H (Hsp110) member 1 [Source:HGNC Symbol;Acc:HGNC:16969]	Yes
IDH1	H_Fatty_Acid_Metabolism	MSigDB Hallmarks	Liberzon et al. 2015	10.1016/j.cels.2015.12.004	158	isocitrate dehydrogenase (NADP(+)) 1 [Source:HGNC Symbol;Acc:HGNC:5382]	Yes
IDH3B	H_Fatty_Acid_Metabolism	MSigDB Hallmarks	Liberzon et al. 2015	10.1016/j.cels.2015.12.004	158	isocitrate dehydrogenase (NAD(+)) 3 non-catalytic subunit beta [Source:HGNC Symbol;Acc:HGNC:5385]	Yes
IDH3G	H_Fatty_Acid_Metabolism	MSigDB Hallmarks	Liberzon et al. 2015	10.1016/j.cels.2015.12.004	158	isocitrate dehydrogenase (NAD(+)) 3 non-catalytic subunit gamma [Source:HGNC Symbol;Acc:HGNC:5386]	Yes
IDI1	H_Fatty_Acid_Metabolism	MSigDB Hallmarks	Liberzon et al. 2015	10.1016/j.cels.2015.12.004	158	isopentenyl-diphosphate delta isomerase 1 [Source:HGNC Symbol;Acc:HGNC:5387]	Yes
IL4I1	H_Fatty_Acid_Metabolism	MSigDB Hallmarks	Liberzon et al. 2015	10.1016/j.cels.2015.12.004	158	interleukin 4 induced 1 [Source:HGNC Symbol;Acc:HGNC:19094]	Yes
INMT	H_Fatty_Acid_Metabolism	MSigDB Hallmarks	Liberzon et al. 2015	10.1016/j.cels.2015.12.004	158	indolethylamine N-methyltransferase [Source:HGNC Symbol;Acc:HGNC:6069]	Yes
KMT5A	H_Fatty_Acid_Metabolism	MSigDB Hallmarks	Liberzon et al. 2015	10.1016/j.cels.2015.12.004	158	lysine methyltransferase 5A [Source:HGNC Symbol;Acc:HGNC:29489]	Yes
LDHA	H_Fatty_Acid_Metabolism	MSigDB Hallmarks	Liberzon et al. 2015	10.1016/j.cels.2015.12.004	158	lactate dehydrogenase A [Source:HGNC Symbol;Acc:HGNC:6535]	Yes
LGALS1	H_Fatty_Acid_Metabolism	MSigDB Hallmarks	Liberzon et al. 2015	10.1016/j.cels.2015.12.004	158	galectin 1 [Source:HGNC Symbol;Acc:HGNC:6561]	Yes
LTC4S	H_Fatty_Acid_Metabolism	MSigDB Hallmarks	Liberzon et al. 2015	10.1016/j.cels.2015.12.004	158	leukotriene C4 synthase [Source:HGNC Symbol;Acc:HGNC:6719]	Yes
MAOA	H_Fatty_Acid_Metabolism	MSigDB Hallmarks	Liberzon et al. 2015	10.1016/j.cels.2015.12.004	158	monoamine oxidase A [Source:HGNC Symbol;Acc:HGNC:6833]	Yes
MCEE	H_Fatty_Acid_Metabolism	MSigDB Hallmarks	Liberzon et al. 2015	10.1016/j.cels.2015.12.004	158	methylmalonyl-CoA epimerase [Source:HGNC Symbol;Acc:HGNC:16732]	Yes
MDH1	H_Fatty_Acid_Metabolism	MSigDB Hallmarks	Liberzon et al. 2015	10.1016/j.cels.2015.12.004	158	malate dehydrogenase 1 [Source:HGNC Symbol;Acc:HGNC:6970]	Yes
MDH2	H_Fatty_Acid_Metabolism	MSigDB Hallmarks	Liberzon et al. 2015	10.1016/j.cels.2015.12.004	158	malate dehydrogenase 2 [Source:HGNC Symbol;Acc:HGNC:6971]	Yes
ME1	H_Fatty_Acid_Metabolism	MSigDB Hallmarks	Liberzon et al. 2015	10.1016/j.cels.2015.12.004	158	malic enzyme 1 [Source:HGNC Symbol;Acc:HGNC:6983]	Yes
METAP1	H_Fatty_Acid_Metabolism	MSigDB Hallmarks	Liberzon et al. 2015	10.1016/j.cels.2015.12.004	158	methionyl aminopeptidase 1 [Source:HGNC Symbol;Acc:HGNC:15789]	Yes
MGLL	H_Fatty_Acid_Metabolism	MSigDB Hallmarks	Liberzon et al. 2015	10.1016/j.cels.2015.12.004	158	monoglyceride lipase [Source:HGNC Symbol;Acc:HGNC:17038]	Yes
MIF	H_Fatty_Acid_Metabolism	MSigDB Hallmarks	Liberzon et al. 2015	10.1016/j.cels.2015.12.004	158	macrophage migration inhibitory factor [Source:HGNC Symbol;Acc:HGNC:7097]	Yes
MIX23	H_Fatty_Acid_Metabolism	MSigDB Hallmarks	Liberzon et al. 2015	10.1016/j.cels.2015.12.004	158	mitochondrial matrix import factor 23 [Source:HGNC Symbol;Acc:HGNC:31136]	Yes
MLYCD	H_Fatty_Acid_Metabolism	MSigDB Hallmarks	Liberzon et al. 2015	10.1016/j.cels.2015.12.004	158	malonyl-CoA decarboxylase [Source:HGNC Symbol;Acc:HGNC:7150]	Yes
NBN	H_Fatty_Acid_Metabolism	MSigDB Hallmarks	Liberzon et al. 2015	10.1016/j.cels.2015.12.004	158	nibrin [Source:HGNC Symbol;Acc:HGNC:7652]	Yes
NCAPH2	H_Fatty_Acid_Metabolism	MSigDB Hallmarks	Liberzon et al. 2015	10.1016/j.cels.2015.12.004	158	non-SMC condensin II complex subunit H2 [Source:HGNC Symbol;Acc:HGNC:25071]	Yes
NSDHL	H_Fatty_Acid_Metabolism	MSigDB Hallmarks	Liberzon et al. 2015	10.1016/j.cels.2015.12.004	158	NAD(P) dependent steroid dehydrogenase-like [Source:HGNC Symbol;Acc:HGNC:13398]	Yes
NTHL1	H_Fatty_Acid_Metabolism	MSigDB Hallmarks	Liberzon et al. 2015	10.1016/j.cels.2015.12.004	158	nth like DNA glycosylase 1 [Source:HGNC Symbol;Acc:HGNC:8028]	Yes
ODC1	H_Fatty_Acid_Metabolism	MSigDB Hallmarks	Liberzon et al. 2015	10.1016/j.cels.2015.12.004	158	ornithine decarboxylase 1 [Source:HGNC Symbol;Acc:HGNC:8109]	Yes
OSTC	H_Fatty_Acid_Metabolism	MSigDB Hallmarks	Liberzon et al. 2015	10.1016/j.cels.2015.12.004	158	oligosaccharyltransferase complex non-catalytic subunit [Source:HGNC Symbol;Acc:HGNC:24448]	Yes
PCBD1	H_Fatty_Acid_Metabolism	MSigDB Hallmarks	Liberzon et al. 2015	10.1016/j.cels.2015.12.004	158	pterin-4 alpha-carbinolamine dehydratase 1 [Source:HGNC Symbol;Acc:HGNC:8646]	Yes
PDHA1	H_Fatty_Acid_Metabolism	MSigDB Hallmarks	Liberzon et al. 2015	10.1016/j.cels.2015.12.004	158	pyruvate dehydrogenase E1 subunit alpha 1 [Source:HGNC Symbol;Acc:HGNC:8806]	Yes
PDHB	H_Fatty_Acid_Metabolism	MSigDB Hallmarks	Liberzon et al. 2015	10.1016/j.cels.2015.12.004	158	pyruvate dehydrogenase E1 subunit beta [Source:HGNC Symbol;Acc:HGNC:8808]	Yes
PPARA	H_Fatty_Acid_Metabolism	MSigDB Hallmarks	Liberzon et al. 2015	10.1016/j.cels.2015.12.004	158	peroxisome proliferator activated receptor alpha [Source:HGNC Symbol;Acc:HGNC:9232]	Yes
PRDX6	H_Fatty_Acid_Metabolism	MSigDB Hallmarks	Liberzon et al. 2015	10.1016/j.cels.2015.12.004	158	peroxiredoxin 6 [Source:HGNC Symbol;Acc:HGNC:16753]	Yes
PSME1	H_Fatty_Acid_Metabolism	MSigDB Hallmarks	Liberzon et al. 2015	10.1016/j.cels.2015.12.004	158	proteasome activator subunit 1 [Source:HGNC Symbol;Acc:HGNC:9568]	Yes
[truncated: 4,242 more rows]

## Sheet: Table S2c
scRNAseq Signature	Label	Geneset size	Ref	DOI
CD4 Naïve	CD4 Naive	12	Chu et al. - 2023	https://doi.org/10.1038/s41591-023-02371-y
CD4 Activation/Effector function	CD4 Activation Effector function	31	Chu et al. - 2023	https://doi.org/10.1038/s41591-023-02371-y
CD4 Exhaustion	CD4 Exhaustion	10	Chu et al. - 2023	https://doi.org/10.1038/s41591-023-02371-y
CD4 TCR signaling	CD4 TCR signaling	56	Chu et al. - 2023	https://doi.org/10.1038/s41591-023-02371-y
CD4 Cytotoxicity	CD4 Cytotoxicity	19	Chu et al. - 2023	https://doi.org/10.1038/s41591-023-02371-y
CD4 Cytokine/Cytokine receptor	CD4 Cytokine Cytokine receptor	23	Chu et al. - 2023	https://doi.org/10.1038/s41591-023-02371-y
CD4 Chemokine/Chemokine receptor	CD4 Chemokine Chemokine receptor	16	Chu et al. - 2023	https://doi.org/10.1038/s41591-023-02371-y
CD4 Stress response	CD4 Stress response	384	Chu et al. - 2023	https://doi.org/10.1038/s41591-023-02371-y
CD4 Adhesion	CD4 Adhesion	12	Chu et al. - 2023	https://doi.org/10.1038/s41591-023-02371-y
CD4 IFN response	CD4 IFN response	29	Chu et al. - 2023	https://doi.org/10.1038/s41591-023-02371-y
CD4 Treg signature	CD4 Treg signature	14	Chu et al. - 2023	https://doi.org/10.1038/s41591-023-02371-y
CD4 Costimulatory molecules	CD4 Costimulatory molecules	14	Chu et al. - 2023	https://doi.org/10.1038/s41591-023-02371-y
CD4 OXPHOS	CD4 OXPHOS	77	Chu et al. - 2023	https://doi.org/10.1038/s41591-023-02371-y
CD4 Glycolysis	CD4 Glycolysis	17	Chu et al. - 2023	https://doi.org/10.1038/s41591-023-02371-y
CD4 Lipid metabolism	CD4 Lipid metabolism	63	Chu et al. - 2023	https://doi.org/10.1038/s41591-023-02371-y
CD4 Pro-apoptosis	CD4 Pro apoptosis	6	Chu et al. - 2023	https://doi.org/10.1038/s41591-023-02371-y
CD4 Anti-apoptosis	CD4 Anti apoptosis	6	Chu et al. - 2023	https://doi.org/10.1038/s41591-023-02371-y
CD8 Naïve	CD8 Naive	10	Chu et al. - 2023	https://doi.org/10.1038/s41591-023-02371-y
CD8 Activation:Effector function	CD8 Activation Effector function	40	Chu et al. - 2023	https://doi.org/10.1038/s41591-023-02371-y
CD8 Exhaustion	CD8 Exhaustion	14	Chu et al. - 2023	https://doi.org/10.1038/s41591-023-02371-y
CD8 TCR Signaling	CD8 TCR Signaling	56	Chu et al. - 2023	https://doi.org/10.1038/s41591-023-02371-y
CD8 Cytotoxicity	CD8 Cytotoxicity	23	Chu et al. - 2023	https://doi.org/10.1038/s41591-023-02371-y
CD8 Cytokine/Cytokine receptor	CD8 Cytokine Cytokine receptor	14	Chu et al. - 2023	https://doi.org/10.1038/s41591-023-02371-y
CD8 Chemokine/Chemokine receptor	CD8 Chemokine Chemokine receptor	16	Chu et al. - 2023	https://doi.org/10.1038/s41591-023-02371-y
CD8 Senescence	CD8 Senescence	5	Chu et al. - 2023	https://doi.org/10.1038/s41591-023-02371-y
CD8 Anergy	CD8 Anergy	13	Chu et al. - 2023	https://doi.org/10.1038/s41591-023-02371-y
CD8 NFKB Signaling	CD8 NFKB Signaling	11	Chu et al. - 2023	https://doi.org/10.1038/s41591-023-02371-y
CD8 Stress response	CD8 Stress response	163	Chu et al. - 2023	https://doi.org/10.1038/s41591-023-02371-y
CD8 MAPK Signaling	CD8 MAPK Signaling	20	Chu et al. - 2023	https://doi.org/10.1038/s41591-023-02371-y
CD8 Adhesion	CD8 Adhesion	14	Chu et al. - 2023	https://doi.org/10.1038/s41591-023-02371-y
CD8 IFN Response	CD8 IFN Response	50	Chu et al. - 2023	https://doi.org/10.1038/s41591-023-02371-y
CD8 Oxidative phosphorylation	CD8 Oxidative phosphorylation	118	Chu et al. - 2023	https://doi.org/10.1038/s41591-023-02371-y
CD8 Glycolysis	CD8 Glycolysis	18	Chu et al. - 2023	https://doi.org/10.1038/s41591-023-02371-y
CD8 Fatty acid metabolism	CD8 Fatty acid metabolism	14	Chu et al. - 2023	https://doi.org/10.1038/s41591-023-02371-y
CD8 Pro-apoptosis	CD8 Pro apoptosis	8	Chu et al. - 2023	https://doi.org/10.1038/s41591-023-02371-y
CD8 Anti-apoptosis	CD8 Anti apoptosis	6	Chu et al. - 2023	https://doi.org/10.1038/s41591-023-02371-y
spectra t reactive	Spectra T reactive	50	Kunes et al. - 2023	10.1038/s41587-023-01940-3
CD4 T IL12 response	CD4 T IL12 response	13	Kunes et al. - 2023	10.1038/s41587-023-01940-3
CD4 T IL4 response	CD4 T IL4 response	15	Kunes et al. - 2023	10.1038/s41587-023-01940-3
TNK IL2 STAT5 signaling	TNK IL2 STAT5 signaling	198	Kunes et al. - 2023	10.1038/s41587-023-01940-3
T IL21 response	T IL21 response	9	Kunes et al. - 2023	10.1038/s41587-023-01940-3
TNK IL2 response	TNK IL2 response	19	Kunes et al. - 2023	10.1038/s41587-023-01940-3
CD4 T TH1 UP	CD4 T TH1 UP	7	Kunes et al. - 2023	10.1038/s41587-023-01940-3
CD4 T TH17 UP	CD4 T TH17 UP	17	Kunes et al. - 2023	10.1038/s41587-023-01940-3
CD4 T TH2 UP	CD4 T TH2 UP	12	Kunes et al. - 2023	10.1038/s41587-023-01940-3
CD4 T TH22 UP	CD4 T TH22 UP	7	Kunes et al. - 2023	10.1038/s41587-023-01940-3
CD4 T TH9 UP	CD4 T TH9 UP	10	Kunes et al. - 2023	10.1038/s41587-023-01940-3
CD8 T IL12 response	CD8 T IL12 response	159	Kunes et al. - 2023	10.1038/s41587-023-01940-3
T tcr activation	T tcr activation	66	Kunes et al. - 2023	10.1038/s41587-023-01940-3
TNK PD 1 signaling	TNK PD 1 signaling	25	Kunes et al. - 2023	10.1038/s41587-023-01940-3
CD8 T terminal exhaustion	CD8 T terminal exhaustion	13	Kunes et al. - 2023	10.1038/s41587-023-01940-3
CD8 T tumor reactive like UP	CD8 T tumor reactive like UP	8	Kunes et al. - 2023	10.1038/s41587-023-01940-3
TNK cytotoxicity effectors	TNK cytotoxicity effectors	14	Kunes et al. - 2023	10.1038/s41587-023-01940-3
leuko ROS production	leuko ROS production	10	Kunes et al. - 2023	10.1038/s41587-023-01940-3
leuko transendothelial migration	leuko transendothelial migration	117	Kunes et al. - 2023	10.1038/s41587-023-01940-3
CD4 T TFH UP	CD4 T TFH UP	8	Kunes et al. - 2023	10.1038/s41587-023-01940-3
Treg FoxP3 stabilization	Treg FoxP3 stabilization	13	Kunes et al. - 2023	10.1038/s41587-023-01940-3
T CD4 T UP	T CD4 T UP	13	Kunes et al. - 2023	10.1038/s41587-023-01940-3
ILC CD56bright NK UP	ILC CD56bright NK UP	19	Kunes et al. - 2023	10.1038/s41587-023-01940-3
ILC CD56dim NK UP	ILC CD56dim NK UP	19	Kunes et al. - 2023	10.1038/s41587-023-01940-3
T CD8 T UP	T CD8 T UP	9	Kunes et al. - 2023	10.1038/s41587-023-01940-3
CD8 T KLRG1neg effector UP	CD8 T KLRG1neg effector UP	9	Kunes et al. - 2023	10.1038/s41587-023-01940-3
CD8 T KLRG1pos effector UP	CD8 T KLRG1pos effector UP	9	Kunes et al. - 2023	10.1038/s41587-023-01940-3
CD8 T progenitor exhaustion UP	CD8 T progenitor exhaustion UP	15	Kunes et al. - 2023	10.1038/s41587-023-01940-3
T gdT UP	T gdT UP	6	Kunes et al. - 2023	10.1038/s41587-023-01940-3
ILC ILC1 UP	ILC ILC1 UP	7	Kunes et al. - 2023	10.1038/s41587-023-01940-3
ILC ILC2 UP	ILC ILC2 UP	10	Kunes et al. - 2023	10.1038/s41587-023-01940-3
ILC ILC3 NCRneg UP	ILC ILC3 NCRneg UP	8	Kunes et al. - 2023	10.1038/s41587-023-01940-3
ILC ILC3 NCRpos UP	ILC ILC3 NCRpos UP	10	Kunes et al. - 2023	10.1038/s41587-023-01940-3
ILC lymphoid tissue inducer UP	ILC lymphoid tissue inducer UP	9	Kunes et al. - 2023	10.1038/s41587-023-01940-3
ILC NK UP	ILC NK UP	9	Kunes et al. - 2023	10.1038/s41587-023-01940-3
ILC adaptive NK UP	ILC adaptive NK UP	7	Kunes et al. - 2023	10.1038/s41587-023-01940-3
T UP	T UP	3	Kunes et al. - 2023	10.1038/s41587-023-01940-3
T central memory UP	T central memory UP	13	Kunes et al. - 2023	10.1038/s41587-023-01940-3
T effector memory UP	T effector memory UP	9	Kunes et al. - 2023	10.1038/s41587-023-01940-3
T naive UP	T naive UP	7	Kunes et al. - 2023	10.1038/s41587-023-01940-3
CD4 T Treg UP	CD4 T Treg UP	8	Kunes et al. - 2023	10.1038/s41587-023-01940-3
T tissue resident memory UP	T tissue resident memory UP	4	Kunes et al. - 2023	10.1038/s41587-023-01940-3
T stem cell memory UP	T stem cell memory UP	8	Kunes et al. - 2023	10.1038/s41587-023-01940-3
NeoTCR4	NeoTCR4	40	Lowery et al. 2022	10.1126/science.abl5447
NeoTCR8	NeoTCR8	243	Lowery et al. 2022	10.1126/science.abl5447
Tumor-specific	Oliveira tumour specific	74	Oliveira et al. 2021	10.1038/s41586-021-03704-y
Virus-specific	Oliveira virus specific	26	Oliveira et al. 2021	10.1038/s41586-021-03704-y
