# Supplementary material for: Neoadjuvant immunotherapy in mismatch-repair-proficient colon cancers
Source: Nature. 2025 Oct 20;648(8094):726–35. doi: 10.1038/s41586-025-09679-4 (PMC12711568; doi:10.1038/s41586-025-09679-4)
Supplement: Supplementary file 5 — Antibody panel used for imaging mass cytometry. [file 41586_2025_9679_MOESM5_ESM.xlsx]

## Sheet: Table S3
Target	Clone	Lot	Metal	Incubation time	Temperature	Dilution
CD4	EPR6855	1014578-6	145 Nd	Indirect ON	4°C	100
TCRgd	H41	D3021	148 Nd	Indirect ON	4°C	25
Anti-rabbit IgG	Polyclonal	GR3215731-15	145 Nd	1h	RT	100
Anti-mouse IgG	Polyclonal	GR3300461-1	148 Nd	1h	RT	100
CD8a	D8A8Y	2	146 Nd	5h	RT	50
PD-1	D4W2J	1	160 Gd	5h	RT	50
ICOS	D1K2T(tm)	4	161 Dy	5h	RT	50
CD204	J5HTR3	2518439	164 Dy	5h	RT	50
CD103	EPR4166(2)	GR3399209-2	168 Er	5h	RT	50
Tbet	4B10	B298378	170 Er	5h	RT	50
Caspase	D4V4B	25	172 Yb	5h	RT	50
CD163	D6U1J	1	173 Yb	5h	RT	50
HLA-DR	TAL 1B5	GR3424852-2	141 Pr	5h	RT	100
CD11b	D6X1N	1	144 Nd	5h	RT	100
Granzyme B	D6E9W	7	150 Nd	5h	RT	100
CD138	5A1E	1	155 Gd	5h	RT	100
CD39	EPR20627	GR3274485-6	157 Gd	5h	RT	100
VISTA	D1L2G(TM)	7	158 Gd	5h	RT	100
CD14	D7A2T	2	163 Dy	5h	RT	100
CD56	E7X9M	2	167 Er	5h	RT	100
CD7	EPR4242	GR3424737-2	174 Yb	5h	RT	100
CD11c	EP1347Y	GR3357092-17	176 Yb	5h	RT	100
CD45	D9M8I	12	149 Sm	Overnight	4°C	50
CD3	EP449E	GR3418069-6	153 Eu	Overnight	4°C	50
PD-L1	E1L3N(R)	2	156 Gd	Overnight	4°C	50
FOXP3	D608R	2	159 Tb	Overnight	4°C	50
CD27	EPR8569	GR3446729-2	175 Lu	Overnight	4°C	50
Vimentin	D21H3	1	194 Pt	Overnight	4°C	50
Keratin	C11 and AE1/AE3	2 & B302316	198 Pt	Overnight	4°C	50
TGFb	TB21	157850	89Y	Overnight	4°C	100
CD20	H1	1209781	142 Nd	Overnight	4°C	100
CD68	D4B9C	2	143 Nd	Overnight	4°C	100
CD31	89C2	1	147 Sm	Overnight	4°C	100
CD57	HNK-1 / Leu-7	GR3373313	151 Eu	Overnight	4°C	100
Ki-67	8D5	11	152 Sm	Overnight	4°C	100
IgG1	EPR4417		154 Sm	Overnight	4°C	100
IDO	D5J4E(TM)	7	162 Dy	Overnight	4°C	100
CD45RO	UCHL1	1	165 Ho	Overnight	4°C	100
D2-40	D2-40	B316467	166 Er	Overnight	4°C	100
CD38	EPR4106	GR3378690-1	169 Tm	Overnight	4°C	100
CD15	MC480	5	171 Yb	Overnight	4°C	100
Bcatenin	D10A8	1	196 Pt	Overnight	4°C	100
Histone H3	D1H2	1	209 Bi	Overnight	4°C	50
